# Supplementary material for: Roll-to-plate 0.1-second shear-rolling process at elevated temperature for highly aligned nanopatterns
Source: Nat Commun. 2023 Dec 18;14:8412. doi: 10.1038/s41467-023-43766-2 (PMC10728125; doi:10.1038/s41467-023-43766-2)
Supplement: Supplementary file 3 — Source Data [file 41467_2023_43766_MOESM3_ESM.zip]

Archive with 5 entries (5 files):
- GISAXS data/Circular avg/HS-TR_cross_S07_att0_5sec_0079.xls
- GISAXS data/Horizontal avg/HS-TR_cross_S07_att0_5sec_0079.xls
- GISAXS data/HS-2.5mGI_S07_att3.3335_0.12deg_10sec_0023.tif
- GISAXS data/Vertical avg/HS-TR_cross_S07_att0_5sec_0079.xls
- Source data (Orientation order parameter values).xlsx
