# Supplementary material for: Roll-to-plate 0.1-second shear-rolling process at elevated temperature for highly aligned nanopatterns
Source: Nat Commun. 2023 Dec 18;14:8412. doi: 10.1038/s41467-023-43766-2 (PMC10728125; doi:10.1038/s41467-023-43766-2)
Supplement: Supplementary file 3 — Source Data [file 41467_2023_43766_MOESM3_ESM.zip › GISAXS data/Circular avg/HS-TR_cross_S07_att0_5sec_0079.xls]

0.000195	0.119584	0.010180	138.000000	7.000000	0.000000
0.000390	0.114240	0.007599	226.000000	12.000000	0.000000
0.000585	0.121317	0.006223	380.000000	19.000000	0.000000
0.000780	0.153830	0.006109	634.000000	25.000000	0.000000
0.000975	0.168865	0.005748	863.000000	31.000000	0.000000
0.001170	0.164097	0.005118	1028.000000	38.000000	0.000000
0.001365	0.193825	0.005229	1374.000000	43.000000	0.000000
0.001560	0.205525	0.004944	1728.000000	51.000000	0.000000
0.001755	0.229038	0.004894	2190.000000	58.000000	0.000000
0.001950	0.248194	0.005009	2455.000000	60.000000	0.000000
0.002145	0.270363	0.004840	3120.000000	70.000000	0.000000
0.002340	0.325561	0.005201	3918.000000	73.000000	0.000000
0.002535	0.353046	0.005049	4889.000000	84.000000	0.000000
0.002730	0.421746	0.005361	6188.000000	89.000000	0.000000
0.002925	0.483245	0.005707	7170.000000	90.000000	0.000000
0.003120	0.571200	0.006205	8475.000000	90.000000	0.000000
0.003315	0.683324	0.006942	9688.000000	86.000000	0.000000
0.003510	0.765637	0.006992	11991.000000	95.000000	0.000000
0.003705	0.898527	0.007655	13776.000000	93.000000	0.000000
0.003900	1.010292	0.008162	15323.000000	92.000000	0.000000
0.004095	1.267952	0.008998	19858.000000	95.000000	0.000000
0.004290	1.405339	0.009523	21778.000000	94.000000	0.000000
0.004485	1.618466	0.010009	26148.000000	98.000000	0.000000
0.004680	2.046291	0.011086	34072.000000	101.000000	0.000000
0.004875	2.476549	0.011794	44094.000000	108.000000	0.000000
0.005070	3.324995	0.013360	61941.000000	113.000000	0.000000
0.005265	4.086822	0.014812	76133.000000	113.000000	0.000000
0.005460	5.543039	0.016601	111485.000000	122.000000	0.000000
0.005655	9.924138	0.022683	191420.000000	117.000000	0.000000
0.005850	15.692434	0.026653	346660.000000	134.000000	0.000000
0.006045	23.862248	0.033368	511403.000000	130.000000	0.000000
0.006240	25.814544	0.033564	591545.000000	139.000000	0.000000
0.006435	29.782454	0.035795	692290.000000	141.000000	0.000000
0.006630	31.859270	0.036634	756322.000000	144.000000	0.000000
0.006825	35.032723	0.037147	889412.000000	154.000000	0.000000
0.007020	40.147773	0.040564	979561.000000	148.000000	0.000000
0.007215	41.895711	0.039607	1118904.000000	162.000000	0.000000
0.007410	40.600843	0.038634	1104402.000000	165.000000	0.000000
0.007605	38.167616	0.036688	1082260.000000	172.000000	0.000000
0.007800	35.214936	0.033980	1074006.000000	185.000000	0.000000
0.007995	33.567607	0.034110	968426.000000	175.000000	0.000000
0.008190	31.190724	0.031391	987267.000000	192.000000	0.000000
0.008385	28.869953	0.029740	942365.000000	198.000000	0.000000
0.008580	26.962497	0.028384	902327.000000	203.000000	0.000000
0.008775	24.870792	0.026676	869227.000000	212.000000	0.000000
0.008970	23.630284	0.026251	810289.000000	208.000000	0.000000
0.009165	21.700952	0.024188	804950.000000	225.000000	0.000000
0.009360	20.537772	0.023743	748261.000000	221.000000	0.000000
0.009555	19.078589	0.022239	735986.000000	234.000000	0.000000
0.009750	17.926952	0.021286	709292.000000	240.000000	0.000000
0.009945	17.120419	0.020889	671736.000000	238.000000	0.000000
0.010140	15.983796	0.019576	666665.000000	253.000000	0.000000
0.010335	15.199081	0.019165	628924.000000	251.000000	0.000000
0.010530	14.468002	0.018337	622524.000000	261.000000	0.000000
0.010725	13.896995	0.017540	627738.000000	274.000000	0.000000
0.010920	13.318234	0.017266	595008.000000	271.000000	0.000000
0.011115	12.795201	0.016502	601172.000000	285.000000	0.000000
0.011310	12.394116	0.016270	580284.000000	284.000000	0.000000
0.011505	12.035564	0.015785	581354.000000	293.000000	0.000000
0.011700	11.765864	0.015398	583844.000000	301.000000	0.000000
0.011895	11.586007	0.015306	573009.000000	300.000000	0.000000
0.012090	11.425787	0.014763	598990.000000	318.000000	0.000000
0.012285	11.361796	0.014768	591889.000000	316.000000	0.000000
0.012480	11.317702	0.014534	606384.000000	325.000000	0.000000
0.012675	11.408260	0.014525	616878.000000	328.000000	0.000000
0.012870	11.582024	0.014503	637730.000000	334.000000	0.000000
0.013065	11.643981	0.014371	656498.000000	342.000000	0.000000
0.013260	11.875981	0.014367	683283.000000	349.000000	0.000000
0.013455	12.112203	0.014346	712848.000000	357.000000	0.000000
0.013650	12.475858	0.014539	736307.000000	358.000000	0.000000
0.013845	12.959588	0.014596	788357.000000	369.000000	0.000000
0.014040	13.094951	0.014652	798750.000000	370.000000	0.000000
0.014235	13.537273	0.014700	848047.000000	380.000000	0.000000
0.014430	14.009540	0.014818	893799.000000	387.000000	0.000000
0.014625	14.244412	0.014904	913480.000000	389.000000	0.000000
0.014820	14.520130	0.014820	959886.000000	401.000000	0.000000
0.015015	14.789312	0.014902	984995.000000	404.000000	0.000000
0.015210	15.112186	0.014934	1023938.000000	411.000000	0.000000
0.015405	15.385317	0.015014	1050053.000000	414.000000	0.000000
0.015600	15.116007	0.014775	1046624.000000	420.000000	0.000000
0.015795	15.341789	0.014576	1107782.000000	438.000000	0.000000
0.015990	15.268821	0.014745	1072307.000000	426.000000	0.000000
0.016185	15.144825	0.014417	1103546.000000	442.000000	0.000000
0.016380	15.171517	0.014381	1112994.000000	445.000000	0.000000
0.016575	14.749609	0.014069	1099063.000000	452.000000	0.000000
0.016770	14.835517	0.013941	1132367.000000	463.000000	0.000000
0.016965	14.383915	0.013713	1100268.000000	464.000000	0.000000
0.017160	14.387516	0.013598	1119518.000000	472.000000	0.000000
0.017355	13.995991	0.013383	1093667.000000	474.000000	0.000000
0.017550	14.028251	0.013192	1130877.000000	489.000000	0.000000
0.017745	13.630100	0.013030	1094286.000000	487.000000	0.000000
0.017940	13.485313	0.012907	1091554.000000	491.000000	0.000000
0.018135	13.514170	0.012666	1138447.000000	511.000000	0.000000
0.018330	13.141850	0.012639	1081084.000000	499.000000	0.000000
0.018525	13.172049	0.012444	1120483.000000	516.000000	0.000000
0.018720	12.756922	0.012199	1093582.000000	520.000000	0.000000
0.018915	12.884055	0.012248	1106604.000000	521.000000	0.000000
0.019110	12.828150	0.011960	1150442.000000	544.000000	0.000000
0.019305	12.602003	0.012067	1090688.000000	525.000000	0.000000
0.019499	12.564563	0.011687	1155801.000000	558.000000	0.000000
0.019694	12.430015	0.011816	1106539.000000	540.000000	0.000000
0.019889	12.592697	0.011658	1166692.000000	562.000000	0.000000
0.020084	12.279227	0.011482	1143722.000000	565.000000	0.000000
0.020279	12.191082	0.011461	1131492.000000	563.000000	0.000000
0.020474	12.147512	0.011262	1163494.000000	581.000000	0.000000
0.020669	12.257732	0.011372	1161926.000000	575.000000	0.000000
0.020864	12.086116	0.011119	1181522.000000	593.000000	0.000000
0.021059	11.594514	0.010872	1137286.000000	595.000000	0.000000
0.021254	11.723066	0.010979	1140232.000000	590.000000	0.000000
0.021449	11.425732	0.010633	1154634.000000	613.000000	0.000000
0.021644	11.384986	0.010684	1135501.000000	605.000000	0.000000
0.021839	11.041382	0.010352	1137635.000000	625.000000	0.000000
0.022034	10.685026	0.010216	1093872.000000	621.000000	0.000000
0.022229	10.439501	0.010050	1079062.000000	627.000000	0.000000
0.022424	10.036549	0.009693	1072157.000000	648.000000	0.000000
0.022619	9.855291	0.009734	1025174.000000	631.000000	0.000000
0.022814	9.261507	0.009240	1004630.000000	658.000000	0.000000
0.023009	8.983000	0.009163	961091.000000	649.000000	0.000000
0.023204	8.562857	0.008885	928844.000000	658.000000	0.000000
0.023399	7.983028	0.008476	887004.000000	674.000000	0.000000
0.023594	7.506416	0.008269	824147.000000	666.000000	0.000000
0.023789	7.049727	0.007936	789114.000000	679.000000	0.000000
0.023984	6.737187	0.007752	755240.000000	680.000000	0.000000
0.024179	6.170071	0.007344	705906.000000	694.000000	0.000000
0.024374	5.747516	0.007057	663247.000000	700.000000	0.000000
0.024569	5.372877	0.006853	614700.000000	694.000000	0.000000
0.024764	4.947454	0.006483	582340.000000	714.000000	0.000000
0.024959	4.604972	0.006255	542028.000000	714.000000	0.000000
0.025154	4.176843	0.005912	499209.000000	725.000000	0.000000
0.025349	3.891656	0.005683	468973.000000	731.000000	0.000000
0.025544	3.575049	0.005450	430230.000000	730.000000	0.000000
0.025739	3.289847	0.005176	404043.000000	745.000000	0.000000
0.025934	3.044631	0.004996	371417.000000	740.000000	0.000000
0.026129	2.783744	0.004739	345098.000000	752.000000	0.000000
0.026324	2.619713	0.004597	324763.000000	752.000000	0.000000
0.026519	2.412838	0.004366	305481.000000	768.000000	0.000000
0.026714	2.264866	0.004205	290107.000000	777.000000	0.000000
0.026909	2.093896	0.004061	265791.000000	770.000000	0.000000
0.027104	1.935523	0.003860	251431.000000	788.000000	0.000000
0.027299	1.847179	0.003797	236605.000000	777.000000	0.000000
0.027494	1.718424	0.003612	226345.000000	799.000000	0.000000
0.027689	1.612147	0.003494	212878.000000	801.000000	0.000000
0.027884	1.532661	0.003394	203898.000000	807.000000	0.000000
0.028079	1.437568	0.003265	193854.000000	818.000000	0.000000
0.028274	1.376229	0.003204	184448.000000	813.000000	0.000000
0.028469	1.292416	0.003073	176837.000000	830.000000	0.000000
0.028664	1.237250	0.003020	167861.000000	823.000000	0.000000
0.028859	1.189413	0.002931	164704.000000	840.000000	0.000000
0.029054	1.125118	0.002835	157470.000000	849.000000	0.000000
0.029249	1.081782	0.002788	150513.000000	844.000000	0.000000
0.029444	1.025027	0.002690	145151.000000	859.000000	0.000000
0.029639	0.992624	0.002663	138926.000000	849.000000	0.000000
0.029834	0.952773	0.002573	137118.000000	873.000000	0.000000
0.030029	0.915911	0.002516	132568.000000	878.000000	0.000000
0.030224	0.883275	0.002466	128281.000000	881.000000	0.000000
0.030419	0.851336	0.002414	124344.000000	886.000000	0.000000
0.030614	0.824541	0.002369	121110.000000	891.000000	0.000000
0.030809	0.793402	0.002316	117321.000000	897.000000	0.000000
0.031004	0.767037	0.002270	114181.000000	903.000000	0.000000
0.031199	0.748174	0.002234	112113.000000	909.000000	0.000000
0.031394	0.723866	0.002185	109783.000000	920.000000	0.000000
0.031589	0.705802	0.002155	107276.000000	922.000000	0.000000
0.031784	0.681747	0.002105	104856.000000	933.000000	0.000000
0.031979	0.665320	0.002092	101123.000000	922.000000	0.000000
0.032174	0.648527	0.002048	100281.000000	938.000000	0.000000
0.032369	0.633513	0.002010	99317.000000	951.000000	0.000000
0.032564	0.615497	0.001978	96797.000000	954.000000	0.000000
0.032759	0.603163	0.001949	95752.000000	963.000000	0.000000
0.032954	0.588544	0.001937	92364.000000	952.000000	0.000000
0.033149	0.574120	0.001884	92845.000000	981.000000	0.000000
0.033344	0.561999	0.001876	89773.000000	969.000000	0.000000
0.033539	0.549027	0.001833	89692.000000	991.000000	0.000000
0.033734	0.536295	0.001818	86993.000000	984.000000	0.000000
0.033929	0.528930	0.001798	86583.000000	993.000000	0.000000
0.034124	0.518637	0.001764	86437.000000	1011.000000	0.000000
0.034319	0.508003	0.001754	83911.000000	1002.000000	0.000000
0.034514	0.498937	0.001729	83236.000000	1012.000000	0.000000
0.034709	0.493655	0.001715	82843.000000	1018.000000	0.000000
0.034904	0.486534	0.001699	82049.000000	1023.000000	0.000000
0.035099	0.477049	0.001663	82258.000000	1046.000000	0.000000
0.035294	0.471016	0.001674	79199.000000	1020.000000	0.000000
0.035489	0.463435	0.001632	80598.000000	1055.000000	0.000000
0.035684	0.456418	0.001629	78550.000000	1044.000000	0.000000
0.035879	0.452872	0.001618	78313.000000	1049.000000	0.000000
0.036074	0.445021	0.001586	78716.000000	1073.000000	0.000000
0.036269	0.438778	0.001585	76599.000000	1059.000000	0.000000
0.036464	0.433832	0.001553	78024.000000	1091.000000	0.000000
0.036659	0.427913	0.001558	75478.000000	1070.000000	0.000000
0.036854	0.424390	0.001540	75906.000000	1085.000000	0.000000
0.037049	0.418831	0.001526	75326.000000	1091.000000	0.000000
0.037244	0.416333	0.001517	75357.000000	1098.000000	0.000000
0.037439	0.411821	0.001495	75898.000000	1118.000000	0.000000
0.037634	0.405943	0.001494	73811.000000	1103.000000	0.000000
0.037829	0.401714	0.001480	73638.000000	1112.000000	0.000000
0.038024	0.398372	0.001466	73879.000000	1125.000000	0.000000
0.038219	0.396512	0.001462	73534.000000	1125.000000	0.000000
0.038414	0.391316	0.001438	74054.000000	1148.000000	0.000000
0.038608	0.390217	0.001445	72881.000000	1133.000000	0.000000
0.038803	0.385790	0.001425	73326.000000	1153.000000	0.000000
0.038998	0.383219	0.001421	72711.000000	1151.000000	0.000000
0.039193	0.380115	0.001412	72498.000000	1157.000000	0.000000
0.039388	0.378472	0.001405	72559.000000	1163.000000	0.000000
0.039583	0.375376	0.001398	72089.000000	1165.000000	0.000000
0.039778	0.372008	0.001376	73098.000000	1192.000000	0.000000
0.039973	0.370795	0.001385	71637.000000	1172.000000	0.000000
0.040168	0.365673	0.001364	71853.000000	1192.000000	0.000000
0.040363	0.363648	0.001359	71575.000000	1194.000000	0.000000
0.040558	0.362958	0.001357	71499.000000	1195.000000	0.000000
0.040753	0.358918	0.001336	72123.000000	1219.000000	0.000000
0.040948	0.356973	0.001339	71026.000000	1207.000000	0.000000
0.041143	0.354627	0.001327	71436.000000	1222.000000	0.000000
0.041338	0.349332	0.001310	71118.000000	1235.000000	0.000000
0.041533	0.348280	0.001313	70387.000000	1226.000000	0.000000
0.041728	0.343371	0.001293	70527.000000	1246.000000	0.000000
0.041923	0.340919	0.001294	69405.000000	1235.000000	0.000000
0.042118	0.339016	0.001279	70247.000000	1257.000000	0.000000
0.042313	0.336184	0.001273	69771.000000	1259.000000	0.000000
0.042508	0.333208	0.001265	69373.000000	1263.000000	0.000000
0.042703	0.328170	0.001251	68865.000000	1273.000000	0.000000
0.042898	0.326794	0.001255	67822.000000	1259.000000	0.000000
0.043093	0.323042	0.001231	68854.000000	1293.000000	0.000000
0.043288	0.319944	0.001231	67508.000000	1280.000000	0.000000
0.043483	0.316497	0.001220	67250.000000	1289.000000	0.000000
0.043678	0.314491	0.001211	67394.000000	1300.000000	0.000000
0.043873	0.314575	0.001208	67775.000000	1307.000000	0.000000
0.044068	0.310788	0.001199	67164.000000	1311.000000	0.000000
0.044263	0.308536	0.001194	66779.000000	1313.000000	0.000000
0.044458	0.304827	0.001180	66780.000000	1329.000000	0.000000
0.044653	0.301356	0.001168	66566.000000	1340.000000	0.000000
0.044848	0.298942	0.001168	65540.000000	1330.000000	0.000000
0.045043	0.293939	0.001152	65073.000000	1343.000000	0.000000
0.045238	0.290254	0.001147	64018.000000	1338.000000	0.000000
0.045433	0.287697	0.001134	64355.000000	1357.000000	0.000000
0.045628	0.285589	0.001127	64213.000000	1364.000000	0.000000
0.045823	0.282347	0.001119	63670.000000	1368.000000	0.000000
0.046018	0.277966	0.001108	62957.000000	1374.000000	0.000000
0.046213	0.276655	0.001109	62204.000000	1364.000000	0.000000
0.046408	0.273164	0.001088	62995.000000	1399.000000	0.000000
0.046603	0.270217	0.001089	61558.000000	1382.000000	0.000000
0.046798	0.267912	0.001077	61872.000000	1401.000000	0.000000
0.046993	0.265802	0.001071	61560.000000	1405.000000	0.000000
0.047188	0.263252	0.001063	61273.000000	1412.000000	0.000000
0.047383	0.258752	0.001053	60439.000000	1417.000000	0.000000
0.047578	0.255406	0.001047	59531.000000	1414.000000	0.000000
0.047773	0.253025	0.001037	59560.000000	1428.000000	0.000000
0.047968	0.249118	0.001029	58599.000000	1427.000000	0.000000
0.048163	0.247128	0.001017	59068.000000	1450.000000	0.000000
0.048358	0.243282	0.001007	58309.000000	1454.000000	0.000000
0.048553	0.240851	0.001009	56972.000000	1435.000000	0.000000
0.048748	0.236883	0.000988	57439.000000	1471.000000	0.000000
0.048943	0.234895	0.000988	56531.000000	1460.000000	0.000000
0.049138	0.231629	0.000977	56165.000000	1471.000000	0.000000
0.049333	0.228869	0.000966	56137.000000	1488.000000	0.000000
0.049528	0.228389	0.000969	55605.000000	1477.000000	0.000000
0.049722	0.224919	0.000954	55613.000000	1500.000000	0.000000
0.049917	0.221394	0.000952	54121.000000	1483.000000	0.000000
0.050112	0.218670	0.000938	54356.000000	1508.000000	0.000000
0.050307	0.216657	0.000933	53927.000000	1510.000000	0.000000
0.050502	0.213250	0.000924	53290.000000	1516.000000	0.000000
0.050697	0.210371	0.000912	53264.000000	1536.000000	0.000000
0.050892	0.208991	0.000914	52260.000000	1517.000000	0.000000
0.051087	0.205959	0.000904	51943.000000	1530.000000	0.000000
0.051282	0.205184	0.000898	52255.000000	1545.000000	0.000000
0.051477	0.203776	0.000896	51762.000000	1541.000000	0.000000
0.051672	0.200903	0.000882	51893.000000	1567.000000	0.000000
0.051867	0.198590	0.000882	50641.000000	1547.000000	0.000000
0.052062	0.196362	0.000869	51076.000000	1578.000000	0.000000
0.052257	0.193774	0.000868	49828.000000	1560.000000	0.000000
0.052452	0.191293	0.000857	49852.000000	1581.000000	0.000000
0.052647	0.188276	0.000848	49252.000000	1587.000000	0.000000
0.052842	0.186493	0.000842	49093.000000	1597.000000	0.000000
0.053037	0.185608	0.000837	49227.000000	1609.000000	0.000000
0.053232	0.183364	0.000835	48239.000000	1596.000000	0.000000
0.053427	0.181761	0.000830	47997.000000	1602.000000	0.000000
0.053622	0.179813	0.000821	48016.000000	1620.000000	0.000000
0.053817	0.177652	0.000816	47439.000000	1620.000000	0.000000
0.054012	0.175741	0.000807	47392.000000	1636.000000	0.000000
0.054207	0.175039	0.000808	46943.000000	1627.000000	0.000000
0.054402	0.173274	0.000801	46841.000000	1640.000000	0.000000
0.054597	0.171426	0.000794	46624.000000	1650.000000	0.000000
0.054792	0.169992	0.000790	46318.000000	1653.000000	0.000000
0.054987	0.167333	0.000780	46007.000000	1668.000000	0.000000
0.055182	0.166210	0.000779	45479.000000	1660.000000	0.000000
0.055377	0.164502	0.000771	45581.000000	1681.000000	0.000000
0.055572	0.162858	0.000769	44884.000000	1672.000000	0.000000
0.055767	0.160182	0.000757	44833.000000	1698.000000	0.000000
0.055962	0.159599	0.000758	44275.000000	1683.000000	0.000000
0.056157	0.158057	0.000752	44160.000000	1695.000000	0.000000
0.056352	0.156907	0.000747	44149.000000	1707.000000	0.000000
0.056547	0.155379	0.000742	43847.000000	1712.000000	0.000000
0.056742	0.153284	0.000735	43483.000000	1721.000000	0.000000
0.056937	0.152614	0.000735	43142.000000	1715.000000	0.000000
0.057132	0.152004	0.000728	43596.000000	1740.000000	0.000000
0.057327	0.149941	0.000725	42757.000000	1730.000000	0.000000
0.057522	0.148649	0.000721	42462.000000	1733.000000	0.000000
0.057716	0.146003	0.000709	42356.000000	1760.000000	0.000000
0.057911	0.145911	0.000710	42257.000000	1757.000000	0.000000
0.058106	0.144539	0.000705	41979.000000	1762.000000	0.000000
0.058301	0.141644	0.000698	41208.000000	1765.000000	0.000000
0.058496	0.141661	0.000697	41283.000000	1768.000000	0.000000
0.058691	0.140923	0.000692	41486.000000	1786.000000	0.000000
0.058886	0.140736	0.000692	41338.000000	1782.000000	0.000000
0.059081	0.138772	0.000684	41173.000000	1800.000000	0.000000
0.059276	0.137917	0.000683	40760.000000	1793.000000	0.000000
0.059471	0.137103	0.000680	40655.000000	1799.000000	0.000000
0.059666	0.134399	0.000670	40274.000000	1818.000000	0.000000
0.059861	0.134125	0.000671	39971.000000	1808.000000	0.000000
0.060056	0.132351	0.000662	39922.000000	1830.000000	0.000000
0.060251	0.131756	0.000661	39699.000000	1828.000000	0.000000
0.060446	0.130806	0.000656	39801.000000	1846.000000	0.000000
0.060641	0.129667	0.000653	39433.000000	1845.000000	0.000000
0.060836	0.128454	0.000650	39043.000000	1844.000000	0.000000
0.061031	0.126829	0.000644	38758.000000	1854.000000	0.000000
0.061226	0.126283	0.000642	38695.000000	1859.000000	0.000000
0.061421	0.124203	0.000635	38283.000000	1870.000000	0.000000
0.061616	0.124085	0.000633	38410.000000	1878.000000	0.000000
0.061811	0.123856	0.000633	38278.000000	1875.000000	0.000000
0.062006	0.122892	0.000627	38446.000000	1898.000000	0.000000
0.062201	0.121834	0.000628	37673.000000	1876.000000	0.000000
0.062396	0.120607	0.000619	37910.000000	1907.000000	0.000000
0.062591	0.119321	0.000617	37368.000000	1900.000000	0.000000
0.062786	0.118970	0.000614	37552.000000	1915.000000	0.000000
0.062981	0.118048	0.000608	37689.000000	1937.000000	0.000000
0.063176	0.117309	0.000611	36873.000000	1907.000000	0.000000
0.063371	0.115949	0.000603	37019.000000	1937.000000	0.000000
0.063566	0.115598	0.000604	36640.000000	1923.000000	0.000000
0.063761	0.114835	0.000598	36928.000000	1951.000000	0.000000
0.063956	0.113657	0.000593	36718.000000	1960.000000	0.000000
0.064151	0.112388	0.000591	36141.000000	1951.000000	0.000000
0.064345	0.111148	0.000585	36072.000000	1969.000000	0.000000
0.064540	0.111650	0.000589	35959.000000	1954.000000	0.000000
0.064735	0.111776	0.000586	36331.000000	1972.000000	0.000000
0.064930	0.110239	0.000579	36213.000000	1993.000000	0.000000
0.065125	0.109253	0.000580	35529.000000	1973.000000	0.000000
0.065320	0.108035	0.000571	35756.000000	2008.000000	0.000000
0.065515	0.107579	0.000573	35286.000000	1990.000000	0.000000
0.065710	0.107737	0.000571	35604.000000	2005.000000	0.000000
0.065905	0.107321	0.000571	35325.000000	1997.000000	0.000000
0.066100	0.106480	0.000563	35803.000000	2040.000000	0.000000
0.066295	0.105435	0.000561	35295.000000	2031.000000	0.000000
0.066490	0.104024	0.000557	34857.000000	2033.000000	0.000000
0.066685	0.103471	0.000555	34791.000000	2040.000000	0.000000
0.066880	0.103395	0.000556	34612.000000	2031.000000	0.000000
0.067075	0.103147	0.000552	34869.000000	2051.000000	0.000000
0.067270	0.102953	0.000550	35024.000000	2064.000000	0.000000
0.067465	0.102004	0.000548	34701.000000	2064.000000	0.000000
0.067660	0.101297	0.000545	34494.000000	2066.000000	0.000000
0.067855	0.101642	0.000546	34695.000000	2071.000000	0.000000
0.068050	0.100202	0.000540	34385.000000	2082.000000	0.000000
0.068245	0.099725	0.000539	34205.000000	2081.000000	0.000000
0.068440	0.099208	0.000536	34224.000000	2093.000000	0.000000
0.068635	0.098252	0.000531	34299.000000	2118.000000	0.000000
0.068830	0.098337	0.000533	34069.000000	2102.000000	0.000000
0.069025	0.097908	0.000530	34114.000000	2114.000000	0.000000
0.069220	0.097423	0.000529	33945.000000	2114.000000	0.000000
0.069415	0.096904	0.000526	33924.000000	2124.000000	0.000000
0.069610	0.097297	0.000526	34238.000000	2135.000000	0.000000
0.069804	0.096385	0.000522	34060.000000	2144.000000	0.000000
0.069999	0.096098	0.000522	33911.000000	2141.000000	0.000000
0.070194	0.095520	0.000520	33707.000000	2141.000000	0.000000
0.070389	0.094622	0.000515	33780.000000	2166.000000	0.000000
0.070584	0.094015	0.000515	33346.000000	2152.000000	0.000000
0.070779	0.094067	0.000514	33504.000000	2161.000000	0.000000
0.070974	0.094043	0.000510	33945.000000	2190.000000	0.000000
0.071169	0.093748	0.000511	33622.000000	2176.000000	0.000000
0.071364	0.093358	0.000507	33867.000000	2201.000000	0.000000
0.071559	0.092573	0.000508	33216.000000	2177.000000	0.000000
0.071754	0.092274	0.000504	33580.000000	2208.000000	0.000000
0.071949	0.091947	0.000503	33355.000000	2201.000000	0.000000
0.072144	0.091349	0.000502	33108.000000	2199.000000	0.000000
0.072339	0.090611	0.000498	33124.000000	2218.000000	0.000000
0.072534	0.090694	0.000501	32706.000000	2188.000000	0.000000
0.072729	0.090359	0.000498	32883.000000	2208.000000	0.000000
0.072924	0.089657	0.000496	32657.000000	2210.000000	0.000000
0.073119	0.089160	0.000494	32564.000000	2216.000000	0.000000
0.073314	0.088307	0.000490	32500.000000	2233.000000	0.000000
0.073509	0.088937	0.000493	32512.000000	2218.000000	0.000000
0.073704	0.089279	0.000493	32828.000000	2231.000000	0.000000
0.073899	0.089469	0.000492	33060.000000	2242.000000	0.000000
0.074094	0.089504	0.000493	33014.000000	2238.000000	0.000000
0.074289	0.087939	0.000487	32596.000000	2249.000000	0.000000
0.074484	0.087582	0.000484	32738.000000	2268.000000	0.000000
0.074678	0.087716	0.000485	32759.000000	2266.000000	0.000000
0.074873	0.087248	0.000484	32455.000000	2257.000000	0.000000
0.075068	0.086810	0.000481	32521.000000	2273.000000	0.000000
0.075263	0.085986	0.000478	32297.000000	2279.000000	0.000000
0.075458	0.086248	0.000478	32566.000000	2291.000000	0.000000
0.075653	0.086082	0.000477	32546.000000	2294.000000	0.000000
0.075848	0.086060	0.000478	32481.000000	2290.000000	0.000000
0.076043	0.085708	0.000473	32786.000000	2321.000000	0.000000
0.076238	0.085224	0.000474	32362.000000	2304.000000	0.000000
0.076433	0.084878	0.000470	32650.000000	2334.000000	0.000000
0.076628	0.084524	0.000469	32458.000000	2330.000000	0.000000
0.076823	0.084596	0.000470	32416.000000	2325.000000	0.000000
0.077018	0.083685	0.000464	32591.000000	2363.000000	0.000000
0.077213	0.083243	0.000465	32076.000000	2338.000000	0.000000
0.077408	0.083117	0.000462	32356.000000	2362.000000	0.000000
0.077603	0.090325	0.000481	35266.000000	2369.000000	0.000000
0.077798	0.085589	0.000467	33558.000000	2379.000000	0.000000
0.077993	0.081937	0.000456	32342.000000	2395.000000	0.000000
0.078188	0.081910	0.000456	32210.000000	2386.000000	0.000000
0.078383	0.082033	0.000454	32718.000000	2420.000000	0.000000
0.078578	0.081088	0.000451	32381.000000	2423.000000	0.000000
0.078773	0.081120	0.000450	32434.000000	2426.000000	0.000000
0.078967	0.080795	0.000449	32397.000000	2433.000000	0.000000
0.079162	0.080841	0.000451	32149.000000	2413.000000	0.000000
0.079357	0.080544	0.000445	32814.000000	2472.000000	0.000000
0.079552	0.080238	0.000446	32359.000000	2447.000000	0.000000
0.079747	0.079768	0.000442	32498.000000	2472.000000	0.000000
0.079942	0.080048	0.000445	32401.000000	2456.000000	0.000000
0.080137	0.079940	0.000444	32436.000000	2462.000000	0.000000
0.080332	0.079729	0.000441	32666.000000	2486.000000	0.000000
0.080527	0.079312	0.000440	32495.000000	2486.000000	0.000000
0.080722	0.078737	0.000438	32363.000000	2494.000000	0.000000
0.080917	0.078737	0.000438	32337.000000	2492.000000	0.000000
0.081112	0.078596	0.000437	32331.000000	2496.000000	0.000000
0.081307	0.078526	0.000435	32561.000000	2516.000000	0.000000
0.081502	0.078286	0.000436	32255.000000	2500.000000	0.000000
0.081697	0.077535	0.000432	32201.000000	2520.000000	0.000000
0.081892	0.076814	0.000429	32104.000000	2536.000000	0.000000
0.082087	0.077295	0.000430	32254.000000	2532.000000	0.000000
0.082282	0.076856	0.000427	32337.000000	2553.000000	0.000000
0.082477	0.076396	0.000427	31967.000000	2539.000000	0.000000
0.082672	0.076298	0.000426	32127.000000	2555.000000	0.000000
0.082866	0.076601	0.000427	32217.000000	2552.000000	0.000000
0.083061	0.076163	0.000424	32296.000000	2573.000000	0.000000
0.083256	0.076645	0.000426	32349.000000	2561.000000	0.000000
0.083451	0.076590	0.000424	32616.000000	2584.000000	0.000000
0.083646	0.075792	0.000421	32401.000000	2594.000000	0.000000
0.083841	0.075123	0.000421	31892.000000	2576.000000	0.000000
0.084036	0.074568	0.000418	31890.000000	2595.000000	0.000000
0.084231	0.074153	0.000416	31847.000000	2606.000000	0.000000
0.084426	0.074564	0.000416	32060.000000	2609.000000	0.000000
0.084621	0.074533	0.000415	32280.000000	2628.000000	0.000000
0.084816	0.074268	0.000416	31835.000000	2601.000000	0.000000
0.085011	0.073845	0.000412	32116.000000	2639.000000	0.000000
0.085206	0.073954	0.000413	32078.000000	2632.000000	0.000000
0.085401	0.073300	0.000410	31927.000000	2643.000000	0.000000
0.085596	0.073578	0.000410	32133.000000	2650.000000	0.000000
0.085791	0.073461	0.000410	32070.000000	2649.000000	0.000000
0.085986	0.073270	0.000408	32252.000000	2671.000000	0.000000
0.086181	0.073305	0.000410	32038.000000	2652.000000	0.000000
0.086376	0.072661	0.000406	31984.000000	2671.000000	0.000000
0.086570	0.072492	0.000405	32017.000000	2680.000000	0.000000
0.086765	0.072703	0.000405	32194.000000	2687.000000	0.000000
0.086960	0.071451	0.000401	31769.000000	2698.000000	0.000000
0.087155	0.071301	0.000401	31667.000000	2695.000000	0.000000
0.087350	0.071221	0.000401	31526.000000	2686.000000	0.000000
0.087545	0.071957	0.000402	31994.000000	2698.000000	0.000000
0.087740	0.071544	0.000398	32258.000000	2736.000000	0.000000
0.087935	0.071121	0.000397	32044.000000	2734.000000	0.000000
0.088130	0.070956	0.000397	31923.000000	2730.000000	0.000000
0.088325	0.070588	0.000396	31757.000000	2730.000000	0.000000
0.088520	0.070263	0.000395	31576.000000	2727.000000	0.000000
0.088715	0.069917	0.000392	31824.000000	2762.000000	0.000000
0.088910	0.069945	0.000393	31629.000000	2744.000000	0.000000
0.089105	0.069955	0.000392	31887.000000	2766.000000	0.000000
0.089300	0.069623	0.000390	31839.000000	2775.000000	0.000000
0.089495	0.069971	0.000393	31756.000000	2754.000000	0.000000
0.089690	0.069775	0.000390	32035.000000	2786.000000	0.000000
0.089884	0.069635	0.000391	31787.000000	2770.000000	0.000000
0.090079	0.069194	0.000387	31905.000000	2798.000000	0.000000
0.090274	0.068903	0.000386	31907.000000	2810.000000	0.000000
0.090469	0.069048	0.000387	31792.000000	2794.000000	0.000000
0.090664	0.069337	0.000387	32165.000000	2815.000000	0.000000
0.090859	0.069419	0.000388	32077.000000	2804.000000	0.000000
0.091054	0.068629	0.000384	31927.000000	2823.000000	0.000000
0.091249	0.068435	0.000382	32062.000000	2843.000000	0.000000
0.091444	0.068385	0.000383	31847.000000	2826.000000	0.000000
0.091639	0.068092	0.000380	32036.000000	2855.000000	0.000000
0.091834	0.068104	0.000381	31963.000000	2848.000000	0.000000
0.092029	0.067817	0.000380	31873.000000	2852.000000	0.000000
0.092224	0.067191	0.000379	31501.000000	2845.000000	0.000000
0.092419	0.068005	0.000380	32006.000000	2856.000000	0.000000
0.092614	0.067830	0.000376	32460.000000	2904.000000	0.000000
0.092809	0.067726	0.000379	31897.000000	2858.000000	0.000000
0.093003	0.066894	0.000375	31880.000000	2892.000000	0.000000
0.093198	0.066163	0.000373	31455.000000	2885.000000	0.000000
0.093393	0.066256	0.000372	31641.000000	2898.000000	0.000000
0.093588	0.065990	0.000371	31677.000000	2913.000000	0.000000
0.093783	0.065797	0.000370	31628.000000	2917.000000	0.000000
0.093978	0.065873	0.000369	31784.000000	2928.000000	0.000000
0.094173	0.066301	0.000371	31859.000000	2916.000000	0.000000
0.094368	0.066132	0.000370	31865.000000	2924.000000	0.000000
0.094563	0.065841	0.000369	31768.000000	2928.000000	0.000000
0.094758	0.066041	0.000370	31941.000000	2935.000000	0.000000
0.094953	0.065706	0.000367	32017.000000	2957.000000	0.000000
0.095148	0.065153	0.000366	31758.000000	2958.000000	0.000000
0.095343	0.065019	0.000365	31768.000000	2965.000000	0.000000
0.095538	0.064798	0.000365	31521.000000	2952.000000	0.000000
0.095733	0.064795	0.000364	31733.000000	2972.000000	0.000000
0.095927	0.065020	0.000364	31950.000000	2982.000000	0.000000
0.096122	0.065238	0.000364	32154.000000	2991.000000	0.000000
0.096317	0.064154	0.000359	31863.000000	3014.000000	0.000000
0.096512	0.064132	0.000362	31313.000000	2963.000000	0.000000
0.096707	0.064955	0.000361	32357.000000	3023.000000	0.000000
0.096902	0.064573	0.000361	31943.000000	3002.000000	0.000000
0.097097	0.064010	0.000359	31844.000000	3019.000000	0.000000
0.097292	0.063782	0.000357	31867.000000	3032.000000	0.000000
0.097487	0.063506	0.000357	31656.000000	3025.000000	0.000000
0.097682	0.063675	0.000357	31866.000000	3037.000000	0.000000
0.097877	0.063905	0.000357	32097.000000	3048.000000	0.000000
0.098072	0.063165	0.000355	31652.000000	3041.000000	0.000000
0.098267	0.063565	0.000355	32125.000000	3067.000000	0.000000
0.098462	0.064021	0.000357	32134.000000	3046.000000	0.000000
0.098657	0.063496	0.000353	32268.000000	3084.000000	0.000000
0.098851	0.063634	0.000356	32034.000000	3055.000000	0.000000
0.099046	0.063546	0.000353	32335.000000	3088.000000	0.000000
0.099241	0.063478	0.000352	32447.000000	3102.000000	0.000000
0.099436	0.063187	0.000354	31944.000000	3068.000000	0.000000
0.099631	0.063375	0.000352	32436.000000	3106.000000	0.000000
0.099826	0.063464	0.000352	32450.000000	3103.000000	0.000000
0.100021	0.063126	0.000350	32454.000000	3120.000000	0.000000
0.100216	0.062801	0.000349	32297.000000	3121.000000	0.000000
0.100411	0.062903	0.000350	32339.000000	3120.000000	0.000000
0.100606	0.063094	0.000350	32427.000000	3119.000000	0.000000
0.100801	0.062739	0.000349	32296.000000	3124.000000	0.000000
0.100996	0.062429	0.000346	32558.000000	3165.000000	0.000000
0.101191	0.062314	0.000347	32313.000000	3147.000000	0.000000
0.101385	0.061961	0.000346	32069.000000	3141.000000	0.000000
0.101580	0.062043	0.000344	32469.000000	3176.000000	0.000000
0.101775	0.061923	0.000345	32243.000000	3160.000000	0.000000
0.101970	0.061673	0.000343	32397.000000	3188.000000	0.000000
0.102165	0.061695	0.000343	32297.000000	3177.000000	0.000000
0.102360	0.061787	0.000343	32518.000000	3194.000000	0.000000
0.102555	0.061790	0.000343	32438.000000	3186.000000	0.000000
0.102750	0.061370	0.000342	32268.000000	3191.000000	0.000000
0.102945	0.061757	0.000341	32716.000000	3215.000000	0.000000
0.103140	0.061905	0.000343	32590.000000	3195.000000	0.000000
0.103335	0.061292	0.000339	32661.000000	3234.000000	0.000000
0.103530	0.061255	0.000340	32480.000000	3218.000000	0.000000
0.103725	0.061369	0.000340	32601.000000	3224.000000	0.000000
0.103919	0.061509	0.000339	32888.000000	3245.000000	0.000000
0.104114	0.061423	0.000339	32761.000000	3237.000000	0.000000
0.104309	0.061657	0.000339	33150.000000	3263.000000	0.000000
0.104504	0.061533	0.000339	32972.000000	3252.000000	0.000000
0.104699	0.061288	0.000338	32901.000000	3258.000000	0.000000
0.104894	0.061082	0.000337	32911.000000	3270.000000	0.000000
0.105089	0.060772	0.000336	32784.000000	3274.000000	0.000000
0.105284	0.060933	0.000335	33102.000000	3297.000000	0.000000
0.105479	0.060744	0.000336	32729.000000	3270.000000	0.000000
0.105674	0.060379	0.000334	32731.000000	3290.000000	0.000000
0.105869	0.060590	0.000333	33075.000000	3313.000000	0.000000
0.106064	0.060022	0.000332	32597.000000	3296.000000	0.000000
0.106259	0.060702	0.000333	33146.000000	3314.000000	0.000000
0.106453	0.060250	0.000333	32820.000000	3306.000000	0.000000
0.106648	0.060397	0.000331	33268.000000	3343.000000	0.000000
0.106843	0.059914	0.000331	32755.000000	3318.000000	0.000000
0.107038	0.059906	0.000330	33017.000000	3345.000000	0.000000
0.107233	0.060019	0.000330	33089.000000	3346.000000	0.000000
0.107428	0.060136	0.000330	33223.000000	3353.000000	0.000000
0.107623	0.059799	0.000329	33106.000000	3360.000000	0.000000
0.107818	0.059793	0.000329	33073.000000	3357.000000	0.000000
0.108013	0.059850	0.000329	33193.000000	3366.000000	0.000000
0.108208	0.059354	0.000326	33133.000000	3388.000000	0.000000
0.108403	0.059330	0.000326	33100.000000	3386.000000	0.000000
0.108597	0.059485	0.000327	33069.000000	3374.000000	0.000000
0.108792	0.059289	0.000326	33087.000000	3387.000000	0.000000
0.108987	0.059354	0.000326	33250.000000	3400.000000	0.000000
0.109182	0.059624	0.000326	33431.000000	3403.000000	0.000000
0.109377	0.059268	0.000324	33485.000000	3429.000000	0.000000
0.109572	0.059352	0.000325	33415.000000	3417.000000	0.000000
0.109767	0.059591	0.000326	33481.000000	3410.000000	0.000000
0.109962	0.059353	0.000323	33797.000000	3456.000000	0.000000
0.110157	0.059367	0.000325	33404.000000	3415.000000	0.000000
0.110352	0.059262	0.000322	33774.000000	3459.000000	0.000000
0.110547	0.059133	0.000323	33545.000000	3443.000000	0.000000
0.110742	0.059188	0.000322	33732.000000	3459.000000	0.000000
0.110936	0.059213	0.000322	33863.000000	3471.000000	0.000000
0.111131	0.059000	0.000322	33566.000000	3453.000000	0.000000
0.111326	0.058878	0.000320	33749.000000	3479.000000	0.000000
0.111521	0.058653	0.000320	33620.000000	3479.000000	0.000000
0.111716	0.058504	0.000319	33689.000000	3495.000000	0.000000
0.111911	0.058965	0.000319	34119.000000	3512.000000	0.000000
0.112106	0.058713	0.000320	33596.000000	3473.000000	0.000000
0.112301	0.058551	0.000318	33870.000000	3511.000000	0.000000
0.112496	0.058309	0.000317	33797.000000	3518.000000	0.000000
0.112691	0.058258	0.000317	33758.000000	3517.000000	0.000000
0.112886	0.058311	0.000317	33894.000000	3528.000000	0.000000
0.113080	0.058552	0.000317	34073.000000	3532.000000	0.000000
0.113275	0.058734	0.000317	34411.000000	3556.000000	0.000000
0.113470	0.058923	0.000318	34308.000000	3534.000000	0.000000
0.113665	0.058666	0.000317	34303.000000	3549.000000	0.000000
0.113860	0.058482	0.000317	34099.000000	3539.000000	0.000000
0.114055	0.058791	0.000316	34570.000000	3569.000000	0.000000
0.114250	0.058632	0.000315	34660.000000	3588.000000	0.000000
0.114445	0.057753	0.000313	33969.000000	3570.000000	0.000000
0.114640	0.057704	0.000313	34035.000000	3580.000000	0.000000
0.114835	0.057640	0.000313	33950.000000	3575.000000	0.000000
0.115029	0.058031	0.000313	34371.000000	3595.000000	0.000000
0.115224	0.057744	0.000312	34363.000000	3612.000000	0.000000
0.115419	0.057862	0.000312	34338.000000	3602.000000	0.000000
0.115614	0.057852	0.000311	34675.000000	3638.000000	0.000000
0.115809	0.057737	0.000312	34254.000000	3601.000000	0.000000
0.116004	0.058300	0.000312	34943.000000	3638.000000	0.000000
0.116199	0.057898	0.000312	34521.000000	3619.000000	0.000000
0.116394	0.057865	0.000311	34692.000000	3639.000000	0.000000
0.116589	0.058013	0.000310	35010.000000	3663.000000	0.000000
0.116784	0.057876	0.000311	34603.000000	3629.000000	0.000000
0.116979	0.057891	0.000310	34974.000000	3667.000000	0.000000
0.117173	0.057812	0.000310	34755.000000	3649.000000	0.000000
0.117368	0.057689	0.000309	34947.000000	3677.000000	0.000000
0.117563	0.057479	0.000308	34867.000000	3682.000000	0.000000
0.117758	0.057331	0.000308	34711.000000	3675.000000	0.000000
0.117953	0.057519	0.000307	35100.000000	3704.000000	0.000000
0.118148	0.057520	0.000308	34873.000000	3680.000000	0.000000
0.118343	0.057545	0.000307	35201.000000	3713.000000	0.000000
0.118538	0.057100	0.000305	34966.000000	3717.000000	0.000000
0.118733	0.056920	0.000306	34584.000000	3688.000000	0.000000
0.118928	0.057040	0.000304	35136.000000	3739.000000	0.000000
0.119122	0.057366	0.000306	35214.000000	3726.000000	0.000000
0.119317	0.056974	0.000304	35095.000000	3739.000000	0.000000
0.119512	0.056979	0.000304	35089.000000	3738.000000	0.000000
0.119707	0.057136	0.000305	35035.000000	3722.000000	0.000000
0.119902	0.057045	0.000303	35496.000000	3777.000000	0.000000
0.120097	0.057083	0.000304	35228.000000	3746.000000	0.000000
0.120292	0.056618	0.000302	35109.000000	3764.000000	0.000000
0.120487	0.056706	0.000302	35219.000000	3770.000000	0.000000
0.120682	0.056412	0.000301	35083.000000	3775.000000	0.000000
0.120876	0.056813	0.000301	35557.000000	3799.000000	0.000000
0.121071	0.056791	0.000302	35309.000000	3774.000000	0.000000
0.121266	0.056965	0.000302	35577.000000	3791.000000	0.000000
0.121461	0.057458	0.000302	36150.000000	3819.000000	0.000000
0.121656	0.056963	0.000302	35688.000000	3803.000000	0.000000
0.121851	0.056637	0.000300	35717.000000	3828.000000	0.000000
0.122046	0.056377	0.000300	35321.000000	3803.000000	0.000000
0.122241	0.056673	0.000300	35721.000000	3826.000000	0.000000
0.122436	0.056514	0.000299	35630.000000	3827.000000	0.000000
0.122631	0.056493	0.000298	35868.000000	3854.000000	0.000000
0.122825	0.056433	0.000299	35718.000000	3842.000000	0.000000
0.123020	0.056136	0.000297	35641.000000	3854.000000	0.000000
0.123215	0.056651	0.000298	36108.000000	3869.000000	0.000000
0.123410	0.056325	0.000298	35631.000000	3840.000000	0.000000
0.123605	0.056281	0.000296	36076.000000	3891.000000	0.000000
0.123800	0.056031	0.000297	35648.000000	3862.000000	0.000000
0.123995	0.055634	0.000294	35844.000000	3911.000000	0.000000
0.124190	0.056013	0.000296	35830.000000	3883.000000	0.000000
0.124385	0.055954	0.000296	35774.000000	3881.000000	0.000000
0.124579	0.055855	0.000295	35931.000000	3905.000000	0.000000
0.124774	0.055953	0.000295	35939.000000	3899.000000	0.000000
0.124969	0.055519	0.000293	35980.000000	3934.000000	0.000000
0.125164	0.055807	0.000294	36038.000000	3920.000000	0.000000
0.125359	0.056314	0.000296	36217.000000	3904.000000	0.000000
0.125554	0.056222	0.000294	36584.000000	3950.000000	0.000000
0.125749	0.056180	0.000295	36390.000000	3932.000000	0.000000
0.125944	0.055914	0.000293	36346.000000	3946.000000	0.000000
0.126138	0.055068	0.000291	35860.000000	3953.000000	0.000000
0.126333	0.055564	0.000292	36274.000000	3963.000000	0.000000
0.126528	0.055651	0.000292	36386.000000	3969.000000	0.000000
0.126723	0.055551	0.000291	36467.000000	3985.000000	0.000000
0.126918	0.055803	0.000292	36540.000000	3975.000000	0.000000
0.127113	0.055767	0.000292	36425.000000	3965.000000	0.000000
0.127308	0.055460	0.000290	36635.000000	4010.000000	0.000000
0.127503	0.055505	0.000291	36464.000000	3988.000000	0.000000
0.127698	0.055848	0.000290	36965.000000	4018.000000	0.000000
0.127892	0.055644	0.000291	36573.000000	3990.000000	0.000000
0.128087	0.055983	0.000291	37054.000000	4018.000000	0.000000
0.128282	0.056126	0.000291	37121.000000	4015.000000	0.000000
0.128477	0.055738	0.000290	36993.000000	4029.000000	0.000000
0.128672	0.055407	0.000288	36919.000000	4045.000000	0.000000
0.128867	0.055200	0.000288	36799.000000	4047.000000	0.000000
0.129062	0.055245	0.000288	36738.000000	4037.000000	0.000000
0.129257	0.055228	0.000287	37036.000000	4071.000000	0.000000
0.129451	0.055816	0.000290	37044.000000	4029.000000	0.000000
0.129646	0.055320	0.000287	37152.000000	4077.000000	0.000000
0.129841	0.055058	0.000286	36985.000000	4078.000000	0.000000
0.130036	0.055098	0.000286	36994.000000	4076.000000	0.000000
0.130231	0.055148	0.000286	37191.000000	4094.000000	0.000000
0.130426	0.054550	0.000286	36491.000000	4061.000000	0.000000
0.130621	0.055060	0.000285	37249.000000	4107.000000	0.000000
0.130816	0.055048	0.000286	36987.000000	4079.000000	0.000000
0.131011	0.055328	0.000285	37613.000000	4127.000000	0.000000
0.131205	0.055195	0.000285	37531.000000	4128.000000	0.000000
0.131400	0.055150	0.000286	37255.000000	4101.000000	0.000000
0.131595	0.054969	0.000283	37604.000000	4153.000000	0.000000
0.131790	0.054850	0.000285	37152.000000	4112.000000	0.000000
0.131985	0.054311	0.000282	37037.000000	4140.000000	0.000000
0.132180	0.054905	0.000283	37750.000000	4174.000000	0.000000
0.132375	0.054779	0.000284	37293.000000	4133.000000	0.000000
0.132570	0.054830	0.000282	37770.000000	4182.000000	0.000000
0.132764	0.054937	0.000284	37464.000000	4140.000000	0.000000
0.132959	0.054753	0.000282	37618.000000	4171.000000	0.000000
0.133154	0.054889	0.000282	37901.000000	4192.000000	0.000000
0.133349	0.054897	0.000282	37861.000000	4187.000000	0.000000
0.133544	0.054714	0.000281	37780.000000	4192.000000	0.000000
0.133739	0.054967	0.000283	37828.000000	4178.000000	0.000000
0.133934	0.054820	0.000281	37943.000000	4202.000000	0.000000
0.134129	0.054612	0.000280	37925.000000	4216.000000	0.000000
0.134323	0.054782	0.000281	37881.000000	4198.000000	0.000000
0.134518	0.054865	0.000281	38245.000000	4232.000000	0.000000
0.134713	0.054710	0.000280	38200.000000	4239.000000	0.000000
0.134908	0.054509	0.000280	38015.000000	4234.000000	0.000000
0.135103	0.054460	0.000279	38070.000000	4244.000000	0.000000
0.135298	0.054367	0.000279	38023.000000	4246.000000	0.000000
0.135493	0.054118	0.000278	37840.000000	4245.000000	0.000000
0.135687	0.054171	0.000278	38055.000000	4265.000000	0.000000
0.135882	0.054018	0.000277	38010.000000	4272.000000	0.000000
0.136077	0.054220	0.000278	37991.000000	4254.000000	0.000000
0.136272	0.053913	0.000276	38069.000000	4287.000000	0.000000
0.136467	0.053859	0.000276	37951.000000	4278.000000	0.000000
0.136662	0.054008	0.000277	38145.000000	4288.000000	0.000000
0.136857	0.053853	0.000276	38133.000000	4299.000000	0.000000
0.137052	0.054035	0.000276	38306.000000	4304.000000	0.000000
0.137246	0.054126	0.000275	38656.000000	4336.000000	0.000000
0.137441	0.053895	0.000276	38065.000000	4288.000000	0.000000
0.137636	0.054006	0.000275	38428.000000	4320.000000	0.000000
0.137831	0.054081	0.000275	38579.000000	4331.000000	0.000000
0.138026	0.054082	0.000275	38633.000000	4337.000000	0.000000
0.138221	0.054009	0.000274	38732.000000	4354.000000	0.000000
0.138416	0.054271	0.000276	38741.000000	4334.000000	0.000000
0.138610	0.054050	0.000275	38610.000000	4337.000000	0.000000
0.138805	0.053876	0.000273	38885.000000	4382.000000	0.000000
0.139000	0.053970	0.000274	38659.000000	4349.000000	0.000000
0.139195	0.054134	0.000274	39080.000000	4383.000000	0.000000
0.139390	0.054019	0.000274	38881.000000	4370.000000	0.000000
0.139585	0.053966	0.000273	39029.000000	4391.000000	0.000000
0.139780	0.053931	0.000273	39004.000000	4391.000000	0.000000
0.139974	0.053686	0.000272	38915.000000	4401.000000	0.000000
0.140169	0.053487	0.000272	38744.000000	4398.000000	0.000000
0.140364	0.053996	0.000273	39122.000000	4399.000000	0.000000
0.140559	0.053692	0.000271	39193.000000	4432.000000	0.000000
0.140754	0.053806	0.000272	39223.000000	4426.000000	0.000000
0.140949	0.054158	0.000273	39417.000000	4419.000000	0.000000
0.141144	0.054095	0.000272	39425.000000	4425.000000	0.000000
0.141338	0.053833	0.000271	39535.000000	4459.000000	0.000000
0.141533	0.053749	0.000271	39261.000000	4435.000000	0.000000
0.141728	0.053876	0.000271	39451.000000	4446.000000	0.000000
0.141923	0.053718	0.000270	39468.000000	4461.000000	0.000000
0.142118	0.053367	0.000269	39298.000000	4471.000000	0.000000
0.142313	0.053546	0.000270	39403.000000	4468.000000	0.000000
0.142508	0.053728	0.000270	39732.000000	4490.000000	0.000000
0.142702	0.053588	0.000270	39310.000000	4454.000000	0.000000
0.142897	0.053566	0.000268	39894.000000	4522.000000	0.000000
0.143092	0.053144	0.000268	39308.000000	4491.000000	0.000000
0.143287	0.053075	0.000267	39572.000000	4527.000000	0.000000
0.143482	0.053190	0.000268	39342.000000	4491.000000	0.000000
0.143677	0.053448	0.000268	39700.000000	4510.000000	0.000000
0.143872	0.053432	0.000268	39864.000000	4530.000000	0.000000
0.144066	0.053497	0.000269	39692.000000	4505.000000	0.000000
0.144261	0.053367	0.000267	40000.000000	4551.000000	0.000000
0.144456	0.053071	0.000267	39656.000000	4537.000000	0.000000
0.144651	0.053001	0.000266	39813.000000	4561.000000	0.000000
0.144846	0.053427	0.000267	40018.000000	4548.000000	0.000000
0.145041	0.053313	0.000267	39792.000000	4532.000000	0.000000
0.145236	0.053197	0.000266	40126.000000	4580.000000	0.000000
0.145430	0.053347	0.000266	40204.000000	4576.000000	0.000000
0.145625	0.053115	0.000265	40099.000000	4584.000000	0.000000
0.145820	0.053262	0.000265	40254.000000	4589.000000	0.000000
0.146015	0.052919	0.000265	39785.000000	4565.000000	0.000000
0.146210	0.052534	0.000263	39911.000000	4613.000000	0.000000
0.146405	0.052517	0.000264	39647.000000	4584.000000	0.000000
0.146599	0.052698	0.000263	40183.000000	4630.000000	0.000000
0.146794	0.052975	0.000264	40176.000000	4605.000000	0.000000
0.146989	0.053118	0.000264	40468.000000	4626.000000	0.000000
0.147184	0.053228	0.000264	40727.000000	4646.000000	0.000000
0.147379	0.052864	0.000264	40222.000000	4620.000000	0.000000
0.147574	0.052893	0.000263	40357.000000	4633.000000	0.000000
0.147769	0.052742	0.000263	40268.000000	4636.000000	0.000000
0.147963	0.052687	0.000262	40573.000000	4676.000000	0.000000
0.148158	0.052832	0.000262	40580.000000	4664.000000	0.000000
0.148353	0.053012	0.000263	40701.000000	4662.000000	0.000000
0.148548	0.053055	0.000263	40830.000000	4673.000000	0.000000
0.148743	0.052838	0.000262	40558.000000	4661.000000	0.000000
0.148938	0.053013	0.000262	41094.000000	4707.000000	0.000000
0.149132	0.053142	0.000262	41036.000000	4689.000000	0.000000
0.149327	0.053342	0.000263	41270.000000	4698.000000	0.000000
0.149522	0.053296	0.000262	41392.000000	4716.000000	0.000000
0.149717	0.052902	0.000262	40772.000000	4680.000000	0.000000
0.149912	0.052733	0.000260	40989.000000	4720.000000	0.000000
0.150107	0.052859	0.000261	40904.000000	4699.000000	0.000000
0.150301	0.053174	0.000261	41533.000000	4743.000000	0.000000
0.150496	0.052816	0.000259	41488.000000	4770.000000	0.000000
0.150691	0.052960	0.000261	41043.000000	4706.000000	0.000000
0.150886	0.053230	0.000261	41752.000000	4763.000000	0.000000
0.151081	0.053014	0.000261	41198.000000	4719.000000	0.000000
0.151276	0.052854	0.000259	41622.000000	4782.000000	0.000000
0.151471	0.052630	0.000258	41558.000000	4795.000000	0.000000
0.151665	0.052337	0.000259	40844.000000	4739.000000	0.000000
0.151860	0.052403	0.000257	41448.000000	4803.000000	0.000000
0.152055	0.052761	0.000259	41392.000000	4764.000000	0.000000
0.152250	0.052368	0.000258	41239.000000	4782.000000	0.000000
0.152445	0.052450	0.000258	41485.000000	4803.000000	0.000000
0.152640	0.052552	0.000258	41479.000000	4793.000000	0.000000
0.152834	0.052425	0.000257	41767.000000	4838.000000	0.000000
0.153029	0.052328	0.000257	41345.000000	4798.000000	0.000000
0.153224	0.052458	0.000257	41689.000000	4826.000000	0.000000
0.153419	0.051911	0.000256	41246.000000	4825.000000	0.000000
0.153614	0.052209	0.000256	41465.000000	4823.000000	0.000000
0.153809	0.052612	0.000256	42227.000000	4874.000000	0.000000
0.154003	0.052479	0.000257	41844.000000	4842.000000	0.000000
0.154198	0.052836	0.000257	42163.000000	4846.000000	0.000000
0.154393	0.052452	0.000256	41926.000000	4854.000000	0.000000
0.154588	0.052490	0.000256	42129.000000	4874.000000	0.000000
0.154783	0.052188	0.000255	41766.000000	4860.000000	0.000000
0.154978	0.051876	0.000254	41730.000000	4885.000000	0.000000
0.155172	0.052017	0.000254	41886.000000	4890.000000	0.000000
0.155367	0.052350	0.000255	42145.000000	4889.000000	0.000000
0.155562	0.052076	0.000254	41933.000000	4890.000000	0.000000
0.155757	0.051838	0.000253	41818.000000	4899.000000	0.000000
0.155952	0.052123	0.000254	41988.000000	4892.000000	0.000000
0.156146	0.051971	0.000253	42242.000000	4936.000000	0.000000
0.156341	0.052200	0.000254	42359.000000	4928.000000	0.000000
0.156536	0.052634	0.000255	42763.000000	4934.000000	0.000000
0.156731	0.052328	0.000254	42385.000000	4919.000000	0.000000
0.156926	0.052177	0.000253	42495.000000	4946.000000	0.000000
0.157121	0.051926	0.000253	42273.000000	4944.000000	0.000000
0.157315	0.052346	0.000253	42830.000000	4969.000000	0.000000
0.157510	0.052365	0.000253	42777.000000	4961.000000	0.000000
0.157705	0.052204	0.000253	42559.000000	4951.000000	0.000000
0.157900	0.052223	0.000252	42815.000000	4979.000000	0.000000
0.158095	0.052045	0.000252	42575.000000	4968.000000	0.000000
0.158290	0.052001	0.000252	42573.000000	4972.000000	0.000000
0.158484	0.051851	0.000251	42792.000000	5012.000000	0.000000
0.158679	0.051822	0.000251	42631.000000	4996.000000	0.000000
0.158874	0.051978	0.000251	42922.000000	5015.000000	0.000000
0.159069	0.052119	0.000252	42858.000000	4994.000000	0.000000
0.159264	0.052456	0.000252	43256.000000	5008.000000	0.000000
0.159458	0.052076	0.000250	43225.000000	5041.000000	0.000000
0.159653	0.052093	0.000251	42982.000000	5011.000000	0.000000
0.159848	0.052087	0.000250	43406.000000	5061.000000	0.000000
0.160043	0.052412	0.000252	43392.000000	5028.000000	0.000000
0.160238	0.051916	0.000250	43058.000000	5037.000000	0.000000
0.160433	0.051791	0.000249	43210.000000	5067.000000	0.000000
0.160627	0.052219	0.000250	43464.000000	5055.000000	0.000000
0.160822	0.052132	0.000250	43408.000000	5057.000000	0.000000
0.161017	0.051768	0.000249	43310.000000	5081.000000	0.000000
0.161212	0.051532	0.000248	43061.000000	5075.000000	0.000000
0.161407	0.052210	0.000250	43688.000000	5082.000000	0.000000
0.161601	0.052084	0.000249	43668.000000	5092.000000	0.000000
0.161796	0.051581	0.000248	43297.000000	5098.000000	0.000000
0.161991	0.051903	0.000249	43610.000000	5103.000000	0.000000
0.162186	0.051702	0.000248	43603.000000	5122.000000	0.000000
0.162381	0.052010	0.000249	43700.000000	5103.000000	0.000000
0.162576	0.052465	0.000249	44298.000000	5128.000000	0.000000
0.162770	0.052192	0.000249	44067.000000	5128.000000	0.000000
0.162965	0.052220	0.000248	44159.000000	5136.000000	0.000000
0.163160	0.051778	0.000247	43922.000000	5152.000000	0.000000
0.163355	0.051703	0.000248	43535.000000	5114.000000	0.000000
0.163550	0.051786	0.000246	44244.000000	5189.000000	0.000000
0.163744	0.052021	0.000248	44059.000000	5144.000000	0.000000
0.163939	0.053747	0.000251	45698.000000	5164.000000	0.000000
0.164134	0.051837	0.000247	44193.000000	5178.000000	0.000000
0.164329	0.051566	0.000247	43716.000000	5149.000000	0.000000
0.164524	0.051251	0.000244	44031.000000	5218.000000	0.000000
0.164718	0.051421	0.000246	43855.000000	5180.000000	0.000000
0.164913	0.052131	0.000247	44615.000000	5198.000000	0.000000
0.165108	0.051621	0.000245	44280.000000	5210.000000	0.000000
0.165303	0.051783	0.000246	44351.000000	5202.000000	0.000000
0.165498	0.051445	0.000245	44231.000000	5222.000000	0.000000
0.165692	0.051909	0.000246	44476.000000	5204.000000	0.000000
0.165887	0.051938	0.000246	44748.000000	5233.000000	0.000000
0.166082	0.051346	0.000244	44348.000000	5246.000000	0.000000
0.166277	0.052005	0.000246	44720.000000	5223.000000	0.000000
0.166472	0.052151	0.000245	45215.000000	5266.000000	0.000000
0.166666	0.051905	0.000245	44702.000000	5231.000000	0.000000
0.166861	0.051893	0.000245	45034.000000	5271.000000	0.000000
0.167056	0.051576	0.000244	44826.000000	5279.000000	0.000000
0.167251	0.051915	0.000245	44958.000000	5260.000000	0.000000
0.167446	0.052024	0.000245	45181.000000	5275.000000	0.000000
0.167640	0.051996	0.000244	45328.000000	5295.000000	0.000000
0.167835	0.051645	0.000243	45047.000000	5298.000000	0.000000
0.168030	0.051610	0.000244	44906.000000	5285.000000	0.000000
0.168225	0.051452	0.000243	44963.000000	5308.000000	0.000000
0.168420	0.051480	0.000243	45022.000000	5312.000000	0.000000
0.168614	0.051568	0.000243	45141.000000	5317.000000	0.000000
0.168809	0.051801	0.000243	45387.000000	5322.000000	0.000000
0.169004	0.051325	0.000242	44894.000000	5313.000000	0.000000
0.169199	0.051331	0.000242	45085.000000	5335.000000	0.000000
0.169394	0.051511	0.000242	45404.000000	5354.000000	0.000000
0.169588	0.051737	0.000243	45458.000000	5337.000000	0.000000
0.169783	0.051954	0.000242	45940.000000	5371.000000	0.000000
0.169978	0.051419	0.000242	45255.000000	5346.000000	0.000000
0.170173	0.051260	0.000240	45461.000000	5387.000000	0.000000
0.170368	0.050971	0.000241	44852.000000	5345.000000	0.000000
0.170562	0.051415	0.000241	45683.000000	5397.000000	0.000000
0.170757	0.051651	0.000241	45875.000000	5395.000000	0.000000
0.170952	0.051955	0.000242	45974.000000	5375.000000	0.000000
0.171147	0.051446	0.000240	45947.000000	5425.000000	0.000000
0.171342	0.051360	0.000241	45456.000000	5376.000000	0.000000
0.171536	0.051303	0.000240	45608.000000	5400.000000	0.000000
0.171731	0.051509	0.000240	45994.000000	5424.000000	0.000000
0.171926	0.051526	0.000240	45967.000000	5419.000000	0.000000
0.172121	0.051299	0.000239	45984.000000	5445.000000	0.000000
0.172316	0.051457	0.000240	45863.000000	5414.000000	0.000000
0.172510	0.051464	0.000240	46148.000000	5447.000000	0.000000
0.172705	0.051135	0.000239	45929.000000	5456.000000	0.000000
0.172900	0.051411	0.000240	45965.000000	5431.000000	0.000000
0.173095	0.051117	0.000238	46182.000000	5488.000000	0.000000
0.173290	0.051162	0.000239	45944.000000	5455.000000	0.000000
0.173484	0.051360	0.000239	46308.000000	5477.000000	0.000000
0.173679	0.051309	0.000238	46346.000000	5487.000000	0.000000
0.173874	0.050963	0.000238	45849.000000	5465.000000	0.000000
0.174069	0.051091	0.000238	46200.000000	5493.000000	0.000000
0.174263	0.050851	0.000237	46150.000000	5513.000000	0.000000
0.174458	0.051099	0.000238	46249.000000	5498.000000	0.000000
0.174653	0.050824	0.000237	46167.000000	5518.000000	0.000000
0.174848	0.051439	0.000238	46581.000000	5501.000000	0.000000
0.175043	0.051399	0.000238	46647.000000	5513.000000	0.000000
0.175237	0.051269	0.000237	46765.000000	5541.000000	0.000000
0.175432	0.051247	0.000237	46761.000000	5543.000000	0.000000
0.175627	0.051424	0.000237	46897.000000	5540.000000	0.000000
0.175822	0.051280	0.000237	46918.000000	5558.000000	0.000000
0.176016	0.051227	0.000237	46667.000000	5534.000000	0.000000
0.176211	0.051213	0.000236	47008.000000	5576.000000	0.000000
0.176406	0.050986	0.000237	46472.000000	5537.000000	0.000000
0.176601	0.050836	0.000235	46729.000000	5584.000000	0.000000
0.176796	0.051240	0.000236	47226.000000	5599.000000	0.000000
0.176990	0.050997	0.000236	46633.000000	5555.000000	0.000000
0.177185	0.050963	0.000235	47088.000000	5613.000000	0.000000
0.177380	0.050841	0.000236	46599.000000	5568.000000	0.000000
0.177575	0.050896	0.000235	46976.000000	5607.000000	0.000000
0.177770	0.050734	0.000234	46985.000000	5626.000000	0.000000
0.177964	0.050809	0.000235	46920.000000	5610.000000	0.000000
0.178159	0.051123	0.000235	47488.000000	5643.000000	0.000000
0.178354	0.051059	0.000235	47176.000000	5613.000000	0.000000
0.178549	0.050696	0.000234	47116.000000	5646.000000	0.000000
0.178743	0.050999	0.000234	47313.000000	5636.000000	0.000000
0.178938	0.051324	0.000235	47640.000000	5639.000000	0.000000
0.179133	0.051160	0.000234	47867.000000	5684.000000	0.000000
0.179328	0.050693	0.000233	47154.000000	5651.000000	0.000000
0.179522	0.050709	0.000233	47336.000000	5671.000000	0.000000
0.179717	0.051052	0.000234	47513.000000	5654.000000	0.000000
0.179912	0.050976	0.000234	47492.000000	5660.000000	0.000000
0.180107	0.051168	0.000233	48143.000000	5716.000000	0.000000
0.180302	0.051051	0.000234	47755.000000	5683.000000	0.000000
0.180496	0.050643	0.000232	47515.000000	5700.000000	0.000000
0.180691	0.050757	0.000233	47513.000000	5687.000000	0.000000
0.180886	0.050939	0.000233	47868.000000	5709.000000	0.000000
0.181081	0.051054	0.000233	48161.000000	5731.000000	0.000000
0.181275	0.051090	0.000233	48001.000000	5708.000000	0.000000
0.181470	0.051040	0.000232	48223.000000	5740.000000	0.000000
0.181665	0.050743	0.000232	47817.000000	5725.000000	0.000000
0.181860	0.050793	0.000232	48115.000000	5755.000000	0.000000
0.182054	0.050784	0.000232	48072.000000	5751.000000	0.000000
0.182249	0.050722	0.000232	47880.000000	5735.000000	0.000000
0.182444	0.050694	0.000231	48179.000000	5774.000000	0.000000
0.182639	0.051077	0.000232	48433.000000	5761.000000	0.000000
0.182834	0.051224	0.000232	48750.000000	5782.000000	0.000000
0.183028	0.051135	0.000232	48480.000000	5760.000000	0.000000
0.183223	0.050705	0.000231	48280.000000	5785.000000	0.000000
0.183418	0.050819	0.000231	48598.000000	5810.000000	0.000000
0.183613	0.050634	0.000231	48104.000000	5772.000000	0.000000
0.183807	0.050844	0.000230	48831.000000	5835.000000	0.000000
0.184002	0.050945	0.000231	48542.000000	5789.000000	0.000000
0.184197	0.050962	0.000230	48927.000000	5833.000000	0.000000
0.184392	0.051151	0.000231	49058.000000	5827.000000	0.000000
0.184586	0.050877	0.000231	48636.000000	5808.000000	0.000000
0.184781	0.050969	0.000230	48992.000000	5840.000000	0.000000
0.184976	0.050749	0.000230	48764.000000	5838.000000	0.000000
0.185171	0.051041	0.000230	49237.000000	5861.000000	0.000000
0.185365	0.050816	0.000230	48911.000000	5848.000000	0.000000
0.185560	0.050684	0.000229	48784.000000	5848.000000	0.000000
0.185755	0.050557	0.000229	48936.000000	5881.000000	0.000000
0.185950	0.050170	0.000228	48421.000000	5864.000000	0.000000
0.186144	0.050306	0.000228	48660.000000	5877.000000	0.000000
0.186339	0.050066	0.000227	48526.000000	5889.000000	0.000000
0.186534	0.049373	0.000227	47497.000000	5845.000000	0.000000
0.186729	0.050233	0.000229	48150.000000	5824.000000	0.000000
0.186923	0.049272	0.000228	46767.000000	5767.000000	0.000000
0.187118	0.049198	0.000230	45846.000000	5662.000000	0.000000
0.187313	0.048855	0.000230	44956.000000	5591.000000	0.000000
0.187508	0.049466	0.000234	44663.000000	5486.000000	0.000000
0.187702	0.048667	0.000234	43204.000000	5394.000000	0.000000
0.187897	0.049310	0.000238	42858.000000	5281.000000	0.000000
0.188092	0.049402	0.000241	42027.000000	5169.000000	0.000000
0.188287	0.049623	0.000243	41725.000000	5109.000000	0.000000
0.188481	0.049547	0.000244	41139.000000	5045.000000	0.000000
0.188676	0.049354	0.000245	40443.000000	4979.000000	0.000000
0.188871	0.049482	0.000247	40018.000000	4914.000000	0.000000
0.189066	0.049789	0.000249	39881.000000	4867.000000	0.000000
0.189260	0.049405	0.000250	39077.000000	4806.000000	0.000000
0.189455	0.049370	0.000250	38928.000000	4791.000000	0.000000
0.189650	0.049919	0.000254	38506.000000	4687.000000	0.000000
0.189845	0.050133	0.000255	38795.000000	4702.000000	0.000000
0.190039	0.050504	0.000257	38666.000000	4652.000000	0.000000
0.190234	0.050903	0.000260	38276.000000	4569.000000	0.000000
0.190429	0.050320	0.000258	38020.000000	4591.000000	0.000000
0.190624	0.049950	0.000260	36869.000000	4485.000000	0.000000
0.190818	0.049676	0.000259	36887.000000	4512.000000	0.000000
0.191013	0.049974	0.000261	36549.000000	4444.000000	0.000000
0.191208	0.049813	0.000262	36128.000000	4407.000000	0.000000
0.191403	0.049999	0.000263	36205.000000	4400.000000	0.000000
0.191597	0.049818	0.000264	35508.000000	4331.000000	0.000000
0.191792	0.049505	0.000263	35391.000000	4344.000000	0.000000
0.191987	0.049477	0.000266	34727.000000	4265.000000	0.000000
0.192182	0.049734	0.000266	34875.000000	4261.000000	0.000000
0.192376	0.050213	0.000268	35161.000000	4255.000000	0.000000
0.192571	0.050166	0.000270	34575.000000	4188.000000	0.000000
0.192766	0.049717	0.000269	34249.000000	4186.000000	0.000000
0.192961	0.049909	0.000271	33929.000000	4131.000000	0.000000
0.193155	0.049426	0.000271	33373.000000	4103.000000	0.000000
0.193350	0.049462	0.000271	33430.000000	4107.000000	0.000000
0.193545	0.049450	0.000272	33096.000000	4067.000000	0.000000
0.193740	0.049731	0.000273	33096.000000	4044.000000	0.000000
0.193934	0.050035	0.000276	32878.000000	3993.000000	0.000000
0.194129	0.049977	0.000276	32840.000000	3993.000000	0.000000
0.194324	0.049814	0.000277	32446.000000	3958.000000	0.000000
0.194518	0.049812	0.000277	32313.000000	3942.000000	0.000000
0.194713	0.049818	0.000278	32161.000000	3923.000000	0.000000
0.194908	0.049431	0.000277	31732.000000	3901.000000	0.000000
0.195103	0.049583	0.000279	31471.000000	3857.000000	0.000000
0.195297	0.049675	0.000280	31382.000000	3839.000000	0.000000
0.195492	0.049950	0.000282	31399.000000	3820.000000	0.000000
0.195687	0.049708	0.000282	31018.000000	3792.000000	0.000000
0.195882	0.049838	0.000282	31189.000000	3803.000000	0.000000
0.196076	0.049888	0.000284	30818.000000	3754.000000	0.000000
0.196271	0.049796	0.000286	30409.000000	3711.000000	0.000000
0.196466	0.049903	0.000285	30597.000000	3726.000000	0.000000
0.196660	0.050548	0.000289	30643.000000	3684.000000	0.000000
0.196855	0.049729	0.000287	30081.000000	3676.000000	0.000000
0.197050	0.049363	0.000287	29567.000000	3640.000000	0.000000
0.197245	0.049816	0.000289	29691.000000	3622.000000	0.000000
0.197439	0.049497	0.000288	29615.000000	3636.000000	0.000000
0.197634	0.049641	0.000291	29137.000000	3567.000000	0.000000
0.197829	0.049776	0.000290	29372.000000	3586.000000	0.000000
0.198024	0.049746	0.000292	28953.000000	3537.000000	0.000000
0.198218	0.049651	0.000293	28775.000000	3522.000000	0.000000
0.198413	0.049728	0.000292	28918.000000	3534.000000	0.000000
0.198608	0.049786	0.000295	28509.000000	3480.000000	0.000000
0.198802	0.049968	0.000296	28572.000000	3475.000000	0.000000
0.198997	0.050083	0.000297	28514.000000	3460.000000	0.000000
0.199192	0.049767	0.000297	27990.000000	3418.000000	0.000000
0.199387	0.049750	0.000296	28185.000000	3443.000000	0.000000
0.199581	0.049719	0.000299	27611.000000	3375.000000	0.000000
0.199776	0.049533	0.000298	27622.000000	3389.000000	0.000000
0.199971	0.049880	0.000300	27659.000000	3370.000000	0.000000
0.200165	0.049904	0.000301	27426.000000	3340.000000	0.000000
0.200360	0.049971	0.000302	27397.000000	3332.000000	0.000000
0.200555	0.050060	0.000304	27174.000000	3299.000000	0.000000
0.200750	0.049991	0.000303	27260.000000	3314.000000	0.000000
0.200944	0.049636	0.000304	26633.000000	3261.000000	0.000000
0.201139	0.049407	0.000304	26478.000000	3257.000000	0.000000
0.201334	0.049260	0.000304	26237.000000	3237.000000	0.000000
0.201528	0.049240	0.000304	26226.000000	3237.000000	0.000000
0.201723	0.049570	0.000306	26206.000000	3213.000000	0.000000
0.201918	0.049478	0.000308	25864.000000	3177.000000	0.000000
0.202113	0.049444	0.000307	25903.000000	3184.000000	0.000000
0.202307	0.049940	0.000311	25867.000000	3148.000000	0.000000
0.202502	0.049678	0.000310	25723.000000	3147.000000	0.000000
0.202697	0.049243	0.000308	25498.000000	3147.000000	0.000000
0.202891	0.049246	0.000312	24989.000000	3084.000000	0.000000
0.203086	0.049564	0.000311	25370.000000	3111.000000	0.000000
0.203281	0.049292	0.000313	24866.000000	3066.000000	0.000000
0.203476	0.049379	0.000312	24975.000000	3074.000000	0.000000
0.203670	0.049721	0.000315	24927.000000	3047.000000	0.000000
0.203865	0.049606	0.000315	24771.000000	3035.000000	0.000000
0.204060	0.049695	0.000315	24938.000000	3050.000000	0.000000
0.204254	0.049783	0.000318	24466.000000	2987.000000	0.000000
0.204449	0.050281	0.000319	24843.000000	3003.000000	0.000000
0.204644	0.052169	0.000325	25690.000000	2993.000000	0.000000
0.204839	0.050199	0.000320	24563.000000	2974.000000	0.000000
0.205033	0.049578	0.000319	24210.000000	2968.000000	0.000000
0.205228	0.049571	0.000321	23921.000000	2933.000000	0.000000
0.205423	0.049394	0.000320	23803.000000	2929.000000	0.000000
0.205617	0.049250	0.000320	23758.000000	2932.000000	0.000000
0.205812	0.049743	0.000322	23930.000000	2924.000000	0.000000
0.206007	0.049628	0.000322	23752.000000	2909.000000	0.000000
0.206201	0.049291	0.000323	23234.000000	2865.000000	0.000000
0.206396	0.049267	0.000323	23336.000000	2879.000000	0.000000
0.206591	0.049305	0.000324	23192.000000	2859.000000	0.000000
0.206786	0.048957	0.000323	23012.000000	2857.000000	0.000000
0.206980	0.049207	0.000325	22943.000000	2834.000000	0.000000
0.207175	0.049488	0.000327	22952.000000	2819.000000	0.000000
0.207370	0.049771	0.000327	23124.000000	2824.000000	0.000000
0.207564	0.048940	0.000327	22456.000000	2789.000000	0.000000
0.207759	0.048831	0.000326	22462.000000	2796.000000	0.000000
0.207954	0.049304	0.000329	22477.000000	2771.000000	0.000000
0.208148	0.049655	0.000330	22645.000000	2772.000000	0.000000
0.208343	0.049836	0.000332	22547.000000	2750.000000	0.000000
0.208538	0.049805	0.000333	22410.000000	2735.000000	0.000000
0.208733	0.049784	0.000332	22507.000000	2748.000000	0.000000
0.208927	0.049361	0.000332	22080.000000	2719.000000	0.000000
0.209122	0.049199	0.000332	21943.000000	2711.000000	0.000000
0.209317	0.049153	0.000333	21825.000000	2699.000000	0.000000
0.209511	0.049462	0.000335	21767.000000	2675.000000	0.000000
0.209706	0.049429	0.000334	21850.000000	2687.000000	0.000000
0.209901	0.049039	0.000336	21355.000000	2647.000000	0.000000
0.210095	0.048986	0.000335	21388.000000	2654.000000	0.000000
0.210290	0.048857	0.000335	21227.000000	2641.000000	0.000000
0.210485	0.048930	0.000337	21138.000000	2626.000000	0.000000
0.210679	0.049095	0.000336	21306.000000	2638.000000	0.000000
0.210874	0.049580	0.000341	21125.000000	2590.000000	0.000000
0.211069	0.049611	0.000340	21236.000000	2602.000000	0.000000
0.211264	0.049042	0.000341	20694.000000	2565.000000	0.000000
0.211458	0.049160	0.000340	20954.000000	2591.000000	0.000000
0.211653	0.049260	0.000341	20867.000000	2575.000000	0.000000
0.211848	0.049513	0.000344	20689.000000	2540.000000	0.000000
0.212042	0.049534	0.000343	20828.000000	2556.000000	0.000000
0.212237	0.049606	0.000346	20540.000000	2517.000000	0.000000
0.212432	0.049313	0.000345	20451.000000	2521.000000	0.000000
0.212626	0.049319	0.000345	20421.000000	2517.000000	0.000000
0.212821	0.049082	0.000346	20121.000000	2492.000000	0.000000
0.213016	0.049508	0.000347	20377.000000	2502.000000	0.000000
0.213210	0.048851	0.000347	19817.000000	2466.000000	0.000000
0.213405	0.048966	0.000347	19928.000000	2474.000000	0.000000
0.213600	0.048679	0.000348	19579.000000	2445.000000	0.000000
0.213794	0.048231	0.000346	19462.000000	2453.000000	0.000000
0.213989	0.048463	0.000347	19500.000000	2446.000000	0.000000
0.214184	0.048171	0.000348	19216.000000	2425.000000	0.000000
0.214378	0.048675	0.000349	19433.000000	2427.000000	0.000000
0.214573	0.048946	0.000353	19251.000000	2391.000000	0.000000
0.214768	0.049321	0.000353	19504.000000	2404.000000	0.000000
0.214962	0.049292	0.000355	19314.000000	2382.000000	0.000000
0.215157	0.048827	0.000353	19172.000000	2387.000000	0.000000
0.215352	0.048657	0.000354	18945.000000	2367.000000	0.000000
0.215546	0.049070	0.000358	18807.000000	2330.000000	0.000000
0.215741	0.049324	0.000358	19018.000000	2344.000000	0.000000
0.215936	0.049187	0.000359	18779.000000	2321.000000	0.000000
0.216130	0.049288	0.000359	18866.000000	2327.000000	0.000000
0.216325	0.048942	0.000359	18629.000000	2314.000000	0.000000
0.216520	0.049055	0.000362	18325.000000	2271.000000	0.000000
0.216714	0.049191	0.000361	18578.000000	2296.000000	0.000000
0.216909	0.049049	0.000364	18145.000000	2249.000000	0.000000
0.217104	0.049273	0.000363	18471.000000	2279.000000	0.000000
0.217298	0.049453	0.000366	18278.000000	2247.000000	0.000000
0.217493	0.049155	0.000367	17974.000000	2223.000000	0.000000
0.217688	0.048837	0.000364	17962.000000	2236.000000	0.000000
0.217882	0.049129	0.000369	17762.000000	2198.000000	0.000000
0.218077	0.049272	0.000368	17903.000000	2209.000000	0.000000
0.218272	0.048784	0.000369	17517.000000	2183.000000	0.000000
0.218466	0.049298	0.000371	17661.000000	2178.000000	0.000000
0.218661	0.049395	0.000372	17671.000000	2175.000000	0.000000
0.218856	0.049351	0.000375	17347.000000	2137.000000	0.000000
0.219050	0.048924	0.000370	17438.000000	2167.000000	0.000000
0.219245	0.048956	0.000375	17087.000000	2122.000000	0.000000
0.219440	0.048758	0.000374	17010.000000	2121.000000	0.000000
0.219634	0.048762	0.000374	16963.000000	2115.000000	0.000000
0.219829	0.047950	0.000374	16444.000000	2085.000000	0.000000
0.220024	0.048242	0.000372	16774.000000	2114.000000	0.000000
0.220218	0.048500	0.000378	16449.000000	2062.000000	0.000000
0.220413	0.049092	0.000380	16690.000000	2067.000000	0.000000
0.220608	0.048798	0.000380	16534.000000	2060.000000	0.000000
0.220802	0.049161	0.000384	16398.000000	2028.000000	0.000000
0.220997	0.049572	0.000383	16796.000000	2060.000000	0.000000
0.221192	0.049425	0.000388	16234.000000	1997.000000	0.000000
0.221386	0.049418	0.000386	16386.000000	2016.000000	0.000000
0.221581	0.048695	0.000385	16018.000000	2000.000000	0.000000
0.221776	0.048484	0.000385	15829.000000	1985.000000	0.000000
0.221970	0.048671	0.000385	15978.000000	1996.000000	0.000000
0.222165	0.048476	0.000388	15587.000000	1955.000000	0.000000
0.222360	0.049238	0.000390	15921.000000	1966.000000	0.000000
0.222554	0.049341	0.000394	15719.000000	1937.000000	0.000000
0.222749	0.048663	0.000391	15527.000000	1940.000000	0.000000
0.222944	0.048739	0.000392	15479.000000	1931.000000	0.000000
0.223138	0.048594	0.000394	15241.000000	1907.000000	0.000000
0.223333	0.048721	0.000393	15337.000000	1914.000000	0.000000
0.223528	0.048881	0.000397	15138.000000	1883.000000	0.000000
0.223722	0.048475	0.000395	15044.000000	1887.000000	0.000000
0.223917	0.049060	0.000400	15048.000000	1865.000000	0.000000
0.224112	0.049870	0.000404	15272.000000	1862.000000	0.000000
0.224306	0.049615	0.000402	15202.000000	1863.000000	0.000000
0.224501	0.048683	0.000402	14644.000000	1829.000000	0.000000
0.224695	0.048986	0.000402	14872.000000	1846.000000	0.000000
0.224890	0.048897	0.000407	14459.000000	1798.000000	0.000000
0.225085	0.048727	0.000404	14529.000000	1813.000000	0.000000
0.225279	0.048993	0.000406	14576.000000	1809.000000	0.000000
0.225474	0.048992	0.000409	14350.000000	1781.000000	0.000000
0.225669	0.048892	0.000407	14433.000000	1795.000000	0.000000
0.225863	0.048742	0.000411	14052.000000	1753.000000	0.000000
0.226058	0.048690	0.000411	14053.000000	1755.000000	0.000000
0.226253	0.048697	0.000411	14055.000000	1755.000000	0.000000
0.226447	0.048365	0.000412	13800.000000	1735.000000	0.000000
0.226642	0.048610	0.000412	13918.000000	1741.000000	0.000000
0.226837	0.048592	0.000417	13553.000000	1696.000000	0.000000
0.227031	0.048410	0.000415	13582.000000	1706.000000	0.000000
0.227226	0.048331	0.000416	13488.000000	1697.000000	0.000000
0.227420	0.048657	0.000418	13523.000000	1690.000000	0.000000
0.227615	0.048805	0.000420	13532.000000	1686.000000	0.000000
0.227810	0.048361	0.000421	13218.000000	1662.000000	0.000000
0.228004	0.048518	0.000422	13245.000000	1660.000000	0.000000
0.228199	0.048297	0.000424	12978.000000	1634.000000	0.000000
0.228394	0.047848	0.000421	12928.000000	1643.000000	0.000000
0.228588	0.048203	0.000424	12897.000000	1627.000000	0.000000
0.228783	0.047875	0.000425	12699.000000	1613.000000	0.000000
0.228978	0.047629	0.000424	12618.000000	1611.000000	0.000000
0.229172	0.048183	0.000430	12543.000000	1583.000000	0.000000
0.229367	0.048713	0.000431	12761.000000	1593.000000	0.000000
0.229561	0.048219	0.000432	12481.000000	1574.000000	0.000000
0.229756	0.048846	0.000435	12619.000000	1571.000000	0.000000
0.229951	0.048430	0.000435	12408.000000	1558.000000	0.000000
0.230145	0.048498	0.000439	12194.000000	1529.000000	0.000000
0.230340	0.048302	0.000434	12375.000000	1558.000000	0.000000
0.230535	0.048303	0.000441	11978.000000	1508.000000	0.000000
0.230729	0.047948	0.000436	12095.000000	1534.000000	0.000000
0.230924	0.048014	0.000441	11859.000000	1502.000000	0.000000
0.231118	0.048011	0.000442	11803.000000	1495.000000	0.000000
0.231313	0.048353	0.000443	11895.000000	1496.000000	0.000000
0.231508	0.047931	0.000446	11531.000000	1463.000000	0.000000
0.231702	0.048038	0.000444	11691.000000	1480.000000	0.000000
0.231897	0.048446	0.000450	11575.000000	1453.000000	0.000000
0.232092	0.047738	0.000448	11351.000000	1446.000000	0.000000
0.232286	0.047515	0.000446	11337.000000	1451.000000	0.000000
0.232481	0.048445	0.000456	11288.000000	1417.000000	0.000000
0.232675	0.048801	0.000456	11467.000000	1429.000000	0.000000
0.232870	0.049301	0.000463	11325.000000	1397.000000	0.000000
0.233065	0.048561	0.000459	11195.000000	1402.000000	0.000000
0.233259	0.048439	0.000459	11135.000000	1398.000000	0.000000
0.233454	0.048405	0.000462	10968.000000	1378.000000	0.000000
0.233648	0.048010	0.000458	10981.000000	1391.000000	0.000000
0.233843	0.047206	0.000463	10409.000000	1341.000000	0.000000
0.234038	0.047943	0.000463	10729.000000	1361.000000	0.000000
0.234232	0.047504	0.000465	10420.000000	1334.000000	0.000000
0.234427	0.048166	0.000468	10581.000000	1336.000000	0.000000
0.234622	0.048024	0.000467	10597.000000	1342.000000	0.000000
0.234816	0.048364	0.000476	10330.000000	1299.000000	0.000000
0.235011	0.047953	0.000472	10329.000000	1310.000000	0.000000
0.235205	0.047717	0.000475	10082.000000	1285.000000	0.000000
0.235400	0.047604	0.000474	10105.000000	1291.000000	0.000000
0.235595	0.048047	0.000476	10199.000000	1291.000000	0.000000
0.235789	0.047654	0.000480	9857.000000	1258.000000	0.000000
0.235984	0.047836	0.000479	9989.000000	1270.000000	0.000000
0.236178	0.048011	0.000488	9686.000000	1227.000000	0.000000
0.236373	0.048850	0.000487	10072.000000	1254.000000	0.000000
0.236568	0.048424	0.000489	9809.000000	1232.000000	0.000000
0.236762	0.048466	0.000492	9714.000000	1219.000000	0.000000
0.236957	0.047839	0.000488	9604.000000	1221.000000	0.000000
0.237151	0.048455	0.000500	9385.000000	1178.000000	0.000000
0.237346	0.048389	0.000494	9579.000000	1204.000000	0.000000
0.237541	0.048724	0.000500	9501.000000	1186.000000	0.000000
0.237735	0.049114	0.000505	9456.000000	1171.000000	0.000000
0.237930	0.049295	0.000503	9588.000000	1183.000000	0.000000
0.238125	0.048701	0.000512	9048.000000	1130.000000	0.000000
0.238319	0.047830	0.000501	9130.000000	1161.000000	0.000000
0.238514	0.046477	0.000501	8589.000000	1124.000000	0.000000
0.238708	0.047468	0.000503	8897.000000	1140.000000	0.000000
0.238903	0.047546	0.000505	8849.000000	1132.000000	0.000000
0.239098	0.048155	0.000516	8693.000000	1098.000000	0.000000
0.239292	0.048160	0.000514	8789.000000	1110.000000	0.000000
0.239487	0.047799	0.000518	8503.000000	1082.000000	0.000000
0.239681	0.048019	0.000519	8550.000000	1083.000000	0.000000
0.239876	0.047239	0.000516	8380.000000	1079.000000	0.000000
0.240071	0.047501	0.000522	8278.000000	1060.000000	0.000000
0.240265	0.047547	0.000522	8286.000000	1060.000000	0.000000
0.240460	0.047335	0.000527	8070.000000	1037.000000	0.000000
0.240654	0.047862	0.000528	8215.000000	1044.000000	0.000000
0.240849	0.047888	0.000533	8062.000000	1024.000000	0.000000
0.241043	0.047708	0.000533	8008.000000	1021.000000	0.000000
0.241238	0.047920	0.000535	8020.000000	1018.000000	0.000000
0.241433	0.047741	0.000541	7778.000000	991.000000	0.000000
0.241627	0.047847	0.000537	7929.000000	1008.000000	0.000000
0.241822	0.047495	0.000546	7574.000000	970.000000	0.000000
0.242016	0.048557	0.000548	7847.000000	983.000000	0.000000
0.242211	0.048212	0.000553	7601.000000	959.000000	0.000000
0.242406	0.047918	0.000552	7531.000000	956.000000	0.000000
0.242600	0.047308	0.000547	7474.000000	961.000000	0.000000
0.242795	0.047781	0.000561	7258.000000	924.000000	0.000000
0.242989	0.048293	0.000560	7431.000000	936.000000	0.000000
0.243184	0.048004	0.000565	7213.000000	914.000000	0.000000
0.243379	0.047535	0.000565	7080.000000	906.000000	0.000000
0.243573	0.047709	0.000560	7247.000000	924.000000	0.000000
0.243768	0.048400	0.000579	6978.000000	877.000000	0.000000
0.243962	0.047466	0.000567	7015.000000	899.000000	0.000000
0.244157	0.047350	0.000578	6702.000000	861.000000	0.000000
0.244351	0.047121	0.000572	6778.000000	875.000000	0.000000
0.244546	0.046679	0.000572	6653.000000	867.000000	0.000000
0.244741	0.046852	0.000582	6485.000000	842.000000	0.000000
0.244935	0.046815	0.000577	6580.000000	855.000000	0.000000
0.245130	0.047388	0.000593	6380.000000	819.000000	0.000000
0.245324	0.046660	0.000584	6374.000000	831.000000	0.000000
0.245519	0.047506	0.000598	6310.000000	808.000000	0.000000
0.245714	0.047609	0.000599	6308.000000	806.000000	0.000000
0.245908	0.047732	0.000600	6332.000000	807.000000	0.000000
0.246103	0.048564	0.000618	6171.000000	773.000000	0.000000
0.246297	0.047834	0.000607	6204.000000	789.000000	0.000000
0.246492	0.047746	0.000618	5965.000000	760.000000	0.000000
0.246686	0.047463	0.000613	5992.000000	768.000000	0.000000
0.246881	0.048224	0.000618	6096.000000	769.000000	0.000000
0.247076	0.048485	0.000634	5842.000000	733.000000	0.000000
0.247270	0.046876	0.000618	5756.000000	747.000000	0.000000
0.247465	0.046779	0.000631	5498.000000	715.000000	0.000000
0.247659	0.047666	0.000631	5704.000000	728.000000	0.000000
0.247854	0.047706	0.000640	5552.000000	708.000000	0.000000
0.248048	0.047806	0.000645	5485.000000	698.000000	0.000000
0.248243	0.047742	0.000640	5564.000000	709.000000	0.000000
0.248438	0.047343	0.000658	5175.000000	665.000000	0.000000
0.248632	0.048154	0.000654	5414.000000	684.000000	0.000000
0.248827	0.048476	0.000668	5267.000000	661.000000	0.000000
0.249021	0.047520	0.000664	5124.000000	656.000000	0.000000
0.249216	0.047017	0.000655	5147.000000	666.000000	0.000000
0.249410	0.047026	0.000674	4862.000000	629.000000	0.000000
0.249605	0.047084	0.000665	5015.000000	648.000000	0.000000
0.249799	0.046915	0.000684	4704.000000	610.000000	0.000000
0.249994	0.045595	0.000667	4669.000000	623.000000	0.000000
0.250189	0.047046	0.000685	4717.000000	610.000000	0.000000
0.250383	0.047549	0.000700	4619.000000	591.000000	0.000000
0.250578	0.047033	0.000688	4677.000000	605.000000	0.000000
0.250772	0.046253	0.000705	4303.000000	566.000000	0.000000
0.250967	0.046442	0.000697	4435.000000	581.000000	0.000000
0.251161	0.046060	0.000708	4232.000000	559.000000	0.000000
0.251356	0.046543	0.000713	4261.000000	557.000000	0.000000
0.251551	0.045098	0.000700	4151.000000	560.000000	0.000000
0.251745	0.045596	0.000729	3912.000000	522.000000	0.000000
0.251940	0.046967	0.000726	4184.000000	542.000000	0.000000
0.252134	0.046677	0.000745	3928.000000	512.000000	0.000000
0.252329	0.046892	0.000741	4000.000000	519.000000	0.000000
0.252523	0.046830	0.000742	3987.000000	518.000000	0.000000
0.252718	0.046813	0.000765	3747.000000	487.000000	0.000000
0.252912	0.046034	0.000748	3783.000000	500.000000	0.000000
0.253107	0.044935	0.000765	3449.000000	467.000000	0.000000
0.253301	0.045131	0.000757	3553.000000	479.000000	0.000000
0.253496	0.045480	0.000776	3431.000000	459.000000	0.000000
0.253691	0.045057	0.000777	3362.000000	454.000000	0.000000
0.253885	0.045363	0.000774	3437.000000	461.000000	0.000000
0.254080	0.044755	0.000806	3082.000000	419.000000	0.000000
0.254274	0.045765	0.000796	3302.000000	439.000000	0.000000
0.254469	0.046975	0.000830	3204.000000	415.000000	0.000000
0.254663	0.046560	0.000827	3168.000000	414.000000	0.000000
0.254858	0.046057	0.000819	3164.000000	418.000000	0.000000
0.255052	0.045241	0.000844	2870.000000	386.000000	0.000000
0.255247	0.045794	0.000834	3018.000000	401.000000	0.000000
0.255442	0.044864	0.000862	2706.000000	367.000000	0.000000
0.255636	0.044933	0.000852	2784.000000	377.000000	0.000000
0.255831	0.044958	0.000862	2719.000000	368.000000	0.000000
0.256025	0.046995	0.000908	2680.000000	347.000000	0.000000
0.256220	0.046224	0.000881	2750.000000	362.000000	0.000000
0.256414	0.044837	0.000923	2358.000000	320.000000	0.000000
0.256609	0.045304	0.000902	2524.000000	339.000000	0.000000
0.256803	0.044706	0.000926	2329.000000	317.000000	0.000000
0.256998	0.045977	0.000945	2365.000000	313.000000	0.000000
0.257192	0.044869	0.000922	2367.000000	321.000000	0.000000
0.257387	0.045187	0.000996	2057.000000	277.000000	0.000000
0.257581	0.046135	0.000958	2320.000000	306.000000	0.000000
0.257776	0.044507	0.001019	1909.000000	261.000000	0.000000
0.257971	0.044239	0.000972	2072.000000	285.000000	0.000000
0.258165	0.042528	0.000981	1880.000000	269.000000	0.000000
0.258360	0.044293	0.001036	1827.000000	251.000000	0.000000
0.258554	0.046116	0.001037	1978.000000	261.000000	0.000000
0.258749	0.044916	0.001107	1646.000000	223.000000	0.000000
0.258943	0.043935	0.001053	1740.000000	241.000000	0.000000
0.259138	0.043041	0.001094	1549.000000	219.000000	0.000000
0.259332	0.042625	0.001104	1492.000000	213.000000	0.000000
0.259527	0.044616	0.001111	1613.000000	220.000000	0.000000
0.259721	0.044085	0.001221	1304.000000	180.000000	0.000000
0.259916	0.039356	0.001097	1287.000000	199.000000	0.000000
0.260110	0.041311	0.001199	1188.000000	175.000000	0.000000
0.260305	0.044102	0.001228	1290.000000	178.000000	0.000000
0.260499	0.043244	0.001212	1272.000000	179.000000	0.000000
0.260694	0.039839	0.001271	982.000000	150.000000	0.000000
0.260888	0.038193	0.001194	1023.000000	163.000000	0.000000
0.261083	0.038155	0.001358	790.000000	126.000000	0.000000
0.261277	0.042555	0.001365	972.000000	139.000000	0.000000
0.261472	0.039142	0.001380	804.000000	125.000000	0.000000
0.261667	0.039556	0.001428	767.000000	118.000000	0.000000
0.261861	0.037721	0.001377	750.000000	121.000000	0.000000
0.262056	0.037551	0.001611	543.000000	88.000000	0.000000
0.262250	0.036330	0.001494	591.000000	99.000000	0.000000
0.262445	0.039713	0.001760	509.000000	78.000000	0.000000
0.262639	0.036434	0.001708	455.000000	76.000000	0.000000
0.262834	0.035678	0.001647	469.000000	80.000000	0.000000
0.263028	0.032653	0.001955	279.000000	52.000000	0.000000
0.263223	0.033841	0.001766	367.000000	66.000000	0.000000
0.263417	0.028401	0.002191	168.000000	36.000000	0.000000
0.263612	0.023184	0.001833	160.000000	42.000000	0.000000
0.263806	0.024561	0.002311	113.000000	28.000000	0.000000
0.264001	0.015394	0.002348	43.000000	17.000000	0.000000
0.264195	0.027940	0.002780	101.000000	22.000000	0.000000
0.264390	0.012933	0.003137	17.000000	8.000000	0.000000
