# Supplementary material for: Roll-to-plate 0.1-second shear-rolling process at elevated temperature for highly aligned nanopatterns
Source: Nat Commun. 2023 Dec 18;14:8412. doi: 10.1038/s41467-023-43766-2 (PMC10728125; doi:10.1038/s41467-023-43766-2)
Supplement: Supplementary file 3 — Source Data [file 41467_2023_43766_MOESM3_ESM.zip › GISAXS data/Horizontal avg/HS-TR_cross_S07_att0_5sec_0079.xls]

0.000585	0.097053	0.014008	48.000000	3.000000	0.000000
0.000780	0.107163	0.010409	106.000000	6.000000	0.000000
0.000975	0.106910	0.009003	141.000000	8.000000	0.000000
0.001170	0.121317	0.009042	180.000000	9.000000	0.000000
0.001365	0.150543	0.009111	273.000000	11.000000	0.000000
0.001560	0.179448	0.009524	355.000000	12.000000	0.000000
0.001755	0.174043	0.009012	373.000000	13.000000	0.000000
0.001950	0.193240	0.009150	446.000000	14.000000	0.000000
0.002145	0.219507	0.009122	579.000000	16.000000	0.000000
0.002340	0.249104	0.010037	616.000000	15.000000	0.000000
0.002535	0.256113	0.009290	760.000000	18.000000	0.000000
0.002730	0.295442	0.010267	828.000000	17.000000	0.000000
0.002925	0.382148	0.010766	1260.000000	20.000000	0.000000
0.003120	0.411033	0.010896	1423.000000	21.000000	0.000000
0.003315	0.479505	0.012059	1581.000000	20.000000	0.000000
0.003510	0.571292	0.012551	2072.000000	22.000000	0.000000
0.003705	0.662147	0.012675	2729.000000	25.000000	0.000000
0.003900	0.779592	0.014339	2956.000000	23.000000	0.000000
0.004095	0.941661	0.015116	3881.000000	25.000000	0.000000
0.004290	1.064788	0.015761	4564.000000	26.000000	0.000000
0.004485	1.303223	0.017437	5586.000000	26.000000	0.000000
0.004680	1.605984	0.018328	7678.000000	29.000000	0.000000
0.004875	1.850291	0.019673	8846.000000	29.000000	0.000000
0.005070	2.181277	0.021001	10788.000000	30.000000	0.000000
0.005265	2.757415	0.023228	14092.000000	31.000000	0.000000
0.005460	3.774383	0.025950	21156.000000	34.000000	0.000000
0.005655	4.511472	0.029244	23800.000000	32.000000	0.000000
0.005850	5.874772	0.032374	32929.000000	34.000000	0.000000
0.006045	9.539324	0.040660	55042.000000	35.000000	0.000000
0.006240	16.384787	0.050482	105345.000000	39.000000	0.000000
0.006435	23.253260	0.062595	138005.000000	36.000000	0.000000
0.006630	29.099844	0.069070	177501.000000	37.000000	0.000000
0.006825	31.868241	0.067842	220656.000000	42.000000	0.000000
0.007020	33.087394	0.070835	218188.000000	40.000000	0.000000
0.007215	31.389448	0.068147	212166.000000	41.000000	0.000000
0.007410	29.607120	0.067006	195238.000000	40.000000	0.000000
0.007605	27.794013	0.061901	201610.000000	44.000000	0.000000
0.007800	25.959612	0.058508	196863.000000	46.000000	0.000000
0.007995	24.233605	0.055925	187769.000000	47.000000	0.000000
0.008190	22.642460	0.055870	164242.000000	44.000000	0.000000
0.008385	21.201158	0.051230	171263.000000	49.000000	0.000000
0.008580	19.855320	0.050091	157118.000000	48.000000	0.000000
0.008775	18.700565	0.047162	157229.000000	51.000000	0.000000
0.008970	17.495548	0.046538	141329.000000	49.000000	0.000000
0.009165	16.532138	0.044784	136272.000000	50.000000	0.000000
0.009360	15.708131	0.042806	134659.000000	52.000000	0.000000
0.009555	14.919964	0.040201	137741.000000	56.000000	0.000000
0.009750	14.192997	0.039929	126350.000000	54.000000	0.000000
0.009945	13.621616	0.038760	123509.000000	55.000000	0.000000
0.010140	13.121723	0.037045	125466.000000	58.000000	0.000000
0.010335	12.684878	0.036423	121289.000000	58.000000	0.000000
0.010530	12.354117	0.035639	120163.000000	59.000000	0.000000
0.010725	12.131414	0.036250	111997.000000	56.000000	0.000000
0.010920	11.946928	0.034188	122111.000000	62.000000	0.000000
0.011115	11.832950	0.034025	120946.000000	62.000000	0.000000
0.011310	11.834613	0.033491	124865.000000	64.000000	0.000000
0.011505	11.953392	0.034198	122177.000000	62.000000	0.000000
0.011700	12.050413	0.033279	131115.000000	66.000000	0.000000
0.011895	12.307949	0.034155	129859.000000	64.000000	0.000000
0.012090	12.603855	0.033048	145448.000000	70.000000	0.000000
0.012285	13.056071	0.034640	142057.000000	66.000000	0.000000
0.012480	13.441904	0.034376	152903.000000	69.000000	0.000000
0.012675	14.003523	0.034835	161600.000000	70.000000	0.000000
0.012870	14.611029	0.035085	173428.000000	72.000000	0.000000
0.013065	15.332218	0.036450	176933.000000	70.000000	0.000000
0.013260	16.026401	0.036245	195512.000000	74.000000	0.000000
0.013455	16.767279	0.037326	201786.000000	73.000000	0.000000
0.013650	17.608308	0.037738	217713.000000	75.000000	0.000000
0.013845	18.530195	0.038207	235221.000000	77.000000	0.000000
0.014040	19.270179	0.040016	231907.000000	73.000000	0.000000
0.014235	19.881699	0.039072	258932.000000	79.000000	0.000000
0.014430	20.579788	0.039258	274809.000000	81.000000	0.000000
0.014625	21.145944	0.039794	282369.000000	81.000000	0.000000
0.014820	21.470175	0.040348	283159.000000	80.000000	0.000000
0.015015	21.585984	0.039719	295362.000000	83.000000	0.000000
0.015210	21.525578	0.039426	298084.000000	84.000000	0.000000
0.015405	21.371481	0.039285	295950.000000	84.000000	0.000000
0.015600	20.829737	0.039017	285014.000000	83.000000	0.000000
0.015795	20.261685	0.037804	287262.000000	86.000000	0.000000
0.015990	19.503830	0.036666	282948.000000	88.000000	0.000000
0.016185	18.438736	0.035450	270536.000000	89.000000	0.000000
0.016380	17.441802	0.034873	250158.000000	87.000000	0.000000
0.016575	16.317857	0.033349	239418.000000	89.000000	0.000000
0.016770	15.434960	0.032076	231553.000000	91.000000	0.000000
0.016965	14.266663	0.030024	225786.000000	96.000000	0.000000
0.017160	12.989137	0.029425	194861.000000	91.000000	0.000000
0.017355	11.939628	0.027906	183053.000000	93.000000	0.000000
0.017550	11.332398	0.026621	181216.000000	97.000000	0.000000
0.017745	10.121781	0.025159	161857.000000	97.000000	0.000000
0.017940	9.154371	0.024051	144878.000000	96.000000	0.000000
0.018135	8.383116	0.022896	134054.000000	97.000000	0.000000
0.018330	7.879404	0.021862	129896.000000	100.000000	0.000000
0.018525	7.050982	0.020681	116239.000000	100.000000	0.000000
0.018720	6.439139	0.019474	109337.000000	103.000000	0.000000
0.018915	5.835615	0.018814	96203.000000	100.000000	0.000000
0.019110	5.503414	0.018091	92541.000000	102.000000	0.000000
0.019305	5.013444	0.017100	85955.000000	104.000000	0.000000
0.019499	4.560771	0.015787	83457.000000	111.000000	0.000000
0.019694	4.201136	0.015654	72028.000000	104.000000	0.000000
0.019889	3.944012	0.015023	68920.000000	106.000000	0.000000
0.020084	3.682770	0.014449	64962.000000	107.000000	0.000000
0.020279	3.416595	0.013603	63083.000000	112.000000	0.000000
0.020474	3.156265	0.013133	57756.000000	111.000000	0.000000
0.020669	2.977440	0.012872	53502.000000	109.000000	0.000000
0.020864	2.835837	0.012393	52360.000000	112.000000	0.000000
0.021059	2.621961	0.011709	50140.000000	116.000000	0.000000
0.021254	2.494921	0.011522	46888.000000	114.000000	0.000000
0.021449	2.349552	0.011181	44156.000000	114.000000	0.000000
0.021644	2.262032	0.010876	43257.000000	116.000000	0.000000
0.021839	2.139952	0.010488	41628.000000	118.000000	0.000000
0.022034	2.047343	0.010216	40164.000000	119.000000	0.000000
0.022229	1.946831	0.009839	39155.000000	122.000000	0.000000
0.022424	1.880252	0.009749	37196.000000	120.000000	0.000000
0.022619	1.805012	0.009592	35410.000000	119.000000	0.000000
0.022814	1.721976	0.009069	36052.000000	127.000000	0.000000
0.023009	1.656867	0.009114	33050.000000	121.000000	0.000000
0.023204	1.609427	0.008946	32369.000000	122.000000	0.000000
0.023399	1.550793	0.008606	32468.000000	127.000000	0.000000
0.023594	1.486264	0.008393	31362.000000	128.000000	0.000000
0.023789	1.428232	0.008259	29902.000000	127.000000	0.000000
0.023984	1.379657	0.008118	28885.000000	127.000000	0.000000
0.024179	1.343942	0.007859	29245.000000	132.000000	0.000000
0.024374	1.296438	0.007690	28425.000000	133.000000	0.000000
0.024569	1.254068	0.007563	27496.000000	133.000000	0.000000
0.024764	1.211733	0.007578	25569.000000	128.000000	0.000000
0.024959	1.167255	0.007269	25785.000000	134.000000	0.000000
0.025154	1.122168	0.007127	24789.000000	134.000000	0.000000
0.025349	1.095620	0.006940	24925.000000	138.000000	0.000000
0.025544	1.056469	0.006865	23686.000000	136.000000	0.000000
0.025739	1.026075	0.006692	23512.000000	139.000000	0.000000
0.025934	1.001942	0.006613	22959.000000	139.000000	0.000000
0.026129	0.963416	0.006461	22235.000000	140.000000	0.000000
0.026324	0.924291	0.006328	21332.000000	140.000000	0.000000
0.026519	0.897475	0.006192	21009.000000	142.000000	0.000000
0.026714	0.864240	0.006076	20231.000000	142.000000	0.000000
0.026909	0.836117	0.005894	20124.000000	146.000000	0.000000
0.027104	0.814221	0.005816	19597.000000	146.000000	0.000000
0.027299	0.785405	0.005772	18515.000000	143.000000	0.000000
0.027494	0.766056	0.005622	18564.000000	147.000000	0.000000
0.027689	0.741525	0.005494	18214.000000	149.000000	0.000000
0.027884	0.722549	0.005406	17867.000000	150.000000	0.000000
0.028079	0.699606	0.005355	17069.000000	148.000000	0.000000
0.028274	0.680956	0.005213	17063.000000	152.000000	0.000000
0.028469	0.659525	0.005130	16526.000000	152.000000	0.000000
0.028664	0.638738	0.005000	16321.000000	155.000000	0.000000
0.028859	0.620843	0.005011	15352.000000	150.000000	0.000000
0.029054	0.608849	0.004850	15758.000000	157.000000	0.000000
0.029249	0.587174	0.004763	15197.000000	157.000000	0.000000
0.029444	0.570865	0.004682	14869.000000	158.000000	0.000000
0.029639	0.556945	0.004669	14231.000000	155.000000	0.000000
0.029834	0.544451	0.004572	14181.000000	158.000000	0.000000
0.030029	0.530840	0.004472	14089.000000	161.000000	0.000000
0.030224	0.517479	0.004388	13905.000000	163.000000	0.000000
0.030419	0.511145	0.004402	13482.000000	160.000000	0.000000
0.030614	0.500563	0.004277	13698.000000	166.000000	0.000000
0.030809	0.487187	0.004258	13091.000000	163.000000	0.000000
0.031004	0.475934	0.004170	13024.000000	166.000000	0.000000
0.031199	0.467018	0.004119	12857.000000	167.000000	0.000000
0.031394	0.459738	0.004111	12505.000000	165.000000	0.000000
0.031589	0.455923	0.004033	12777.000000	170.000000	0.000000
0.031784	0.449248	0.003992	12664.000000	171.000000	0.000000
0.031979	0.436373	0.003923	12373.000000	172.000000	0.000000
0.032174	0.429526	0.003962	11754.000000	166.000000	0.000000
0.032369	0.426794	0.003891	12031.000000	171.000000	0.000000
0.032564	0.418153	0.003786	12201.000000	177.000000	0.000000
0.032759	0.415514	0.003795	11987.000000	175.000000	0.000000
0.032954	0.406642	0.003776	11597.000000	173.000000	0.000000
0.033149	0.400366	0.003715	11616.000000	176.000000	0.000000
0.033344	0.398609	0.003707	11565.000000	176.000000	0.000000
0.033539	0.397980	0.003632	12006.000000	183.000000	0.000000
0.033734	0.390859	0.003650	11469.000000	178.000000	0.000000
0.033929	0.388950	0.003641	11413.000000	178.000000	0.000000
0.034124	0.383949	0.003558	11646.000000	184.000000	0.000000
0.034319	0.376268	0.003522	11413.000000	184.000000	0.000000
0.034514	0.375567	0.003548	11206.000000	181.000000	0.000000
0.034709	0.373870	0.003530	11217.000000	182.000000	0.000000
0.034904	0.371465	0.003471	11451.000000	187.000000	0.000000
0.035099	0.368521	0.003448	11421.000000	188.000000	0.000000
0.035294	0.364068	0.003427	11283.000000	188.000000	0.000000
0.035489	0.357778	0.003380	11206.000000	190.000000	0.000000
0.035684	0.355002	0.003385	11002.000000	188.000000	0.000000
0.035879	0.355724	0.003379	11083.000000	189.000000	0.000000
0.036074	0.349674	0.003290	11298.000000	196.000000	0.000000
0.036269	0.343412	0.003311	10756.000000	190.000000	0.000000
0.036464	0.340056	0.003278	10763.000000	192.000000	0.000000
0.036659	0.335664	0.003231	10790.000000	195.000000	0.000000
0.036854	0.338970	0.003231	11008.000000	197.000000	0.000000
0.037049	0.338595	0.003237	10940.000000	196.000000	0.000000
0.037244	0.335933	0.003224	10854.000000	196.000000	0.000000
0.037439	0.330747	0.003175	10850.000000	199.000000	0.000000
0.037634	0.323744	0.003126	10727.000000	201.000000	0.000000
0.037829	0.325525	0.003134	10786.000000	201.000000	0.000000
0.038024	0.323523	0.003117	10773.000000	202.000000	0.000000
0.038219	0.318629	0.003093	10610.000000	202.000000	0.000000
0.038414	0.313658	0.003032	10703.000000	207.000000	0.000000
0.038608	0.312368	0.003040	10556.000000	205.000000	0.000000
0.038803	0.309890	0.003051	10319.000000	202.000000	0.000000
0.038998	0.307134	0.002993	10531.000000	208.000000	0.000000
0.039193	0.305259	0.002977	10517.000000	209.000000	0.000000
0.039388	0.302696	0.002986	10279.000000	206.000000	0.000000
0.039583	0.299425	0.002948	10316.000000	209.000000	0.000000
0.039778	0.297792	0.002919	10407.000000	212.000000	0.000000
0.039973	0.296444	0.002919	10311.000000	211.000000	0.000000
0.040168	0.290735	0.002851	10400.000000	217.000000	0.000000
0.040363	0.287781	0.002856	10152.000000	214.000000	0.000000
0.040558	0.285229	0.002837	10109.000000	215.000000	0.000000
0.040753	0.282685	0.002844	9879.000000	212.000000	0.000000
0.040948	0.279743	0.002784	10099.000000	219.000000	0.000000
0.041143	0.273541	0.002759	9830.000000	218.000000	0.000000
0.041338	0.270104	0.002735	9751.000000	219.000000	0.000000
0.041533	0.269590	0.002739	9688.000000	218.000000	0.000000
0.041728	0.264277	0.002669	9802.000000	225.000000	0.000000
0.041923	0.256873	0.002655	9358.000000	221.000000	0.000000
0.042118	0.255912	0.002650	9323.000000	221.000000	0.000000
0.042313	0.253142	0.002612	9389.000000	225.000000	0.000000
0.042508	0.248479	0.002583	9257.000000	226.000000	0.000000
0.042703	0.243804	0.002553	9123.000000	227.000000	0.000000
0.042898	0.242492	0.002563	8954.000000	224.000000	0.000000
0.043093	0.241683	0.002519	9203.000000	231.000000	0.000000
0.043288	0.235407	0.002486	8964.000000	231.000000	0.000000
0.043483	0.231604	0.002472	8781.000000	230.000000	0.000000
0.043678	0.227355	0.002470	8470.000000	226.000000	0.000000
0.043873	0.229340	0.002428	8922.000000	236.000000	0.000000
0.044068	0.225543	0.002444	8514.000000	229.000000	0.000000
0.044263	0.221769	0.002383	8664.000000	237.000000	0.000000
0.044458	0.218211	0.002368	8489.000000	236.000000	0.000000
0.044653	0.213331	0.002347	8264.000000	235.000000	0.000000
0.044848	0.211019	0.002324	8244.000000	237.000000	0.000000
0.045043	0.207286	0.002280	8269.000000	242.000000	0.000000
0.045238	0.206410	0.002279	8200.000000	241.000000	0.000000
0.045433	0.203070	0.002294	7833.000000	234.000000	0.000000
0.045628	0.200444	0.002246	7963.000000	241.000000	0.000000
0.045823	0.197209	0.002214	7932.000000	244.000000	0.000000
0.046018	0.195655	0.002197	7934.000000	246.000000	0.000000
0.046213	0.190040	0.002183	7581.000000	242.000000	0.000000
0.046408	0.189269	0.002160	7675.000000	246.000000	0.000000
0.046603	0.189215	0.002156	7704.000000	247.000000	0.000000
0.046798	0.185274	0.002138	7513.000000	246.000000	0.000000
0.046993	0.184382	0.002119	7568.000000	249.000000	0.000000
0.047188	0.182384	0.002108	7486.000000	249.000000	0.000000
0.047383	0.178248	0.002076	7375.000000	251.000000	0.000000
0.047578	0.174691	0.002039	7343.000000	255.000000	0.000000
0.047773	0.172424	0.002041	7134.000000	251.000000	0.000000
0.047968	0.168988	0.002025	6964.000000	250.000000	0.000000
0.048163	0.169012	0.001997	7160.000000	257.000000	0.000000
0.048358	0.166781	0.001996	6983.000000	254.000000	0.000000
0.048553	0.164032	0.001968	6949.000000	257.000000	0.000000
0.048748	0.163085	0.001966	6882.000000	256.000000	0.000000
0.048943	0.162432	0.001954	6908.000000	258.000000	0.000000
0.049138	0.157009	0.001910	6755.000000	261.000000	0.000000
0.049333	0.155677	0.001895	6749.000000	263.000000	0.000000
0.049528	0.154779	0.001904	6608.000000	259.000000	0.000000
0.049722	0.154904	0.001887	6741.000000	264.000000	0.000000
0.049917	0.152905	0.001874	6654.000000	264.000000	0.000000
0.050112	0.151596	0.001852	6697.000000	268.000000	0.000000
0.050307	0.150211	0.001861	6512.000000	263.000000	0.000000
0.050502	0.147566	0.001838	6446.000000	265.000000	0.000000
0.050697	0.147771	0.001829	6528.000000	268.000000	0.000000
0.050892	0.143390	0.001788	6429.000000	272.000000	0.000000
0.051087	0.140389	0.001779	6225.000000	269.000000	0.000000
0.051282	0.140947	0.001780	6273.000000	270.000000	0.000000
0.051477	0.141644	0.001784	6304.000000	270.000000	0.000000
0.051672	0.140955	0.001757	6436.000000	277.000000	0.000000
0.051867	0.138167	0.001759	6172.000000	271.000000	0.000000
0.052062	0.136510	0.001735	6188.000000	275.000000	0.000000
0.052257	0.135606	0.001730	6147.000000	275.000000	0.000000
0.052452	0.134289	0.001706	6198.000000	280.000000	0.000000
0.052647	0.132804	0.001712	6020.000000	275.000000	0.000000
0.052842	0.129699	0.001685	5922.000000	277.000000	0.000000
0.053037	0.129486	0.001669	6019.000000	282.000000	0.000000
0.053232	0.128777	0.001664	5986.000000	282.000000	0.000000
0.053427	0.127228	0.001654	5914.000000	282.000000	0.000000
0.053622	0.127464	0.001653	5946.000000	283.000000	0.000000
0.053817	0.125905	0.001640	5894.000000	284.000000	0.000000
0.054012	0.125797	0.001651	5806.000000	280.000000	0.000000
0.054207	0.123391	0.001601	5939.000000	292.000000	0.000000
0.054402	0.122628	0.001613	5781.000000	286.000000	0.000000
0.054597	0.123202	0.001608	5869.000000	289.000000	0.000000
0.054792	0.122739	0.001616	5766.000000	285.000000	0.000000
0.054987	0.121951	0.001584	5930.000000	295.000000	0.000000
0.055182	0.118238	0.001578	5613.000000	288.000000	0.000000
0.055377	0.117359	0.001559	5668.000000	293.000000	0.000000
0.055572	0.116947	0.001567	5571.000000	289.000000	0.000000
0.055767	0.115891	0.001526	5769.000000	302.000000	0.000000
0.055962	0.115908	0.001547	5617.000000	294.000000	0.000000
0.056157	0.115226	0.001550	5527.000000	291.000000	0.000000
0.056352	0.114923	0.001527	5664.000000	299.000000	0.000000
0.056547	0.113077	0.001515	5573.000000	299.000000	0.000000
0.056742	0.112590	0.001511	5549.000000	299.000000	0.000000
0.056937	0.111103	0.001499	5494.000000	300.000000	0.000000
0.057132	0.110146	0.001488	5483.000000	302.000000	0.000000
0.057327	0.109711	0.001495	5389.000000	298.000000	0.000000
0.057522	0.110967	0.001483	5597.000000	306.000000	0.000000
0.057716	0.110114	0.001478	5554.000000	306.000000	0.000000
0.057911	0.109342	0.001475	5497.000000	305.000000	0.000000
0.058106	0.108499	0.001476	5401.000000	302.000000	0.000000
0.058301	0.104900	0.001426	5412.000000	313.000000	0.000000
0.058496	0.106229	0.001451	5358.000000	306.000000	0.000000
0.058691	0.107706	0.001457	5468.000000	308.000000	0.000000
0.058886	0.107750	0.001454	5488.000000	309.000000	0.000000
0.059081	0.106045	0.001429	5506.000000	315.000000	0.000000
0.059276	0.103404	0.001407	5403.000000	317.000000	0.000000
0.059471	0.102430	0.001418	5217.000000	309.000000	0.000000
0.059666	0.101458	0.001391	5318.000000	318.000000	0.000000
0.059861	0.103486	0.001416	5339.000000	313.000000	0.000000
0.060056	0.103214	0.001410	5359.000000	315.000000	0.000000
0.060251	0.102177	0.001401	5322.000000	316.000000	0.000000
0.060446	0.100314	0.001383	5258.000000	318.000000	0.000000
0.060641	0.100397	0.001377	5312.000000	321.000000	0.000000
0.060836	0.099823	0.001367	5331.000000	324.000000	0.000000
0.061031	0.098870	0.001376	5166.000000	317.000000	0.000000
0.061226	0.098625	0.001359	5267.000000	324.000000	0.000000
0.061421	0.097962	0.001363	5167.000000	320.000000	0.000000
0.061616	0.098541	0.001354	5295.000000	326.000000	0.000000
0.061811	0.098152	0.001341	5355.000000	331.000000	0.000000
0.062006	0.097783	0.001353	5222.000000	324.000000	0.000000
0.062201	0.097832	0.001347	5273.000000	327.000000	0.000000
0.062396	0.096091	0.001333	5195.000000	328.000000	0.000000
0.062591	0.096575	0.001332	5253.000000	330.000000	0.000000
0.062786	0.097201	0.001343	5239.000000	327.000000	0.000000
0.062981	0.094311	0.001309	5192.000000	334.000000	0.000000
0.063176	0.093875	0.001306	5168.000000	334.000000	0.000000
0.063371	0.095551	0.001315	5276.000000	335.000000	0.000000
0.063566	0.094221	0.001312	5156.000000	332.000000	0.000000
0.063761	0.094138	0.001302	5229.000000	337.000000	0.000000
0.063956	0.093536	0.001296	5211.000000	338.000000	0.000000
0.064151	0.092361	0.001284	5176.000000	340.000000	0.000000
0.064345	0.093135	0.001291	5204.000000	339.000000	0.000000
0.064540	0.091854	0.001288	5087.000000	336.000000	0.000000
0.064735	0.092187	0.001284	5151.000000	339.000000	0.000000
0.064930	0.091286	0.001265	5206.000000	346.000000	0.000000
0.065125	0.090435	0.001270	5068.000000	340.000000	0.000000
0.065320	0.088901	0.001254	5026.000000	343.000000	0.000000
0.065515	0.090396	0.001255	5185.000000	348.000000	0.000000
0.065710	0.090537	0.001255	5208.000000	349.000000	0.000000
0.065905	0.090758	0.001269	5116.000000	342.000000	0.000000
0.066100	0.089685	0.001249	5159.000000	349.000000	0.000000
0.066295	0.089206	0.001249	5102.000000	347.000000	0.000000
0.066490	0.086418	0.001219	5028.000000	353.000000	0.000000
0.066685	0.086229	0.001217	5017.000000	353.000000	0.000000
0.066880	0.086043	0.001218	4992.000000	352.000000	0.000000
0.067075	0.086236	0.001221	4989.000000	351.000000	0.000000
0.067270	0.086820	0.001218	5080.000000	355.000000	0.000000
0.067465	0.086099	0.001211	5052.000000	356.000000	0.000000
0.067660	0.087367	0.001231	5040.000000	350.000000	0.000000
0.067855	0.086789	0.001208	5164.000000	361.000000	0.000000
0.068050	0.085094	0.001204	4993.000000	356.000000	0.000000
0.068245	0.084337	0.001189	5032.000000	362.000000	0.000000
0.068440	0.084496	0.001202	4944.000000	355.000000	0.000000
0.068635	0.084174	0.001184	5050.000000	364.000000	0.000000
0.068830	0.082796	0.001178	4940.000000	362.000000	0.000000
0.069025	0.083106	0.001172	5027.000000	367.000000	0.000000
0.069220	0.082042	0.001173	4895.000000	362.000000	0.000000
0.069415	0.082215	0.001169	4946.000000	365.000000	0.000000
0.069610	0.083897	0.001179	5061.000000	366.000000	0.000000
0.069804	0.083511	0.001172	5079.000000	369.000000	0.000000
0.069999	0.082654	0.001171	4986.000000	366.000000	0.000000
0.070194	0.082952	0.001173	5004.000000	366.000000	0.000000
0.070389	0.081101	0.001144	5026.000000	376.000000	0.000000
0.070584	0.080908	0.001157	4894.000000	367.000000	0.000000
0.070779	0.080343	0.001145	4926.000000	372.000000	0.000000
0.070974	0.079997	0.001141	4918.000000	373.000000	0.000000
0.071169	0.080412	0.001141	4970.000000	375.000000	0.000000
0.071364	0.080456	0.001139	4986.000000	376.000000	0.000000
0.071559	0.079276	0.001128	4939.000000	378.000000	0.000000
0.071754	0.078537	0.001124	4880.000000	377.000000	0.000000
0.071949	0.079464	0.001125	4990.000000	381.000000	0.000000
0.072144	0.079296	0.001133	4901.000000	375.000000	0.000000
0.072339	0.078243	0.001112	4952.000000	384.000000	0.000000
0.072534	0.077929	0.001118	4855.000000	378.000000	0.000000
0.072729	0.077192	0.001107	4860.000000	382.000000	0.000000
0.072924	0.077126	0.001102	4894.000000	385.000000	0.000000
0.073119	0.075384	0.001091	4771.000000	384.000000	0.000000
0.073314	0.076775	0.001097	4897.000000	387.000000	0.000000
0.073509	0.076833	0.001103	4850.000000	383.000000	0.000000
0.073704	0.077531	0.001101	4958.000000	388.000000	0.000000
0.073899	0.076981	0.001085	5037.000000	397.000000	0.000000
0.074094	0.077897	0.001109	4930.000000	384.000000	0.000000
0.074289	0.076770	0.001099	4884.000000	386.000000	0.000000
0.074484	0.075881	0.001080	4940.000000	395.000000	0.000000
0.074678	0.076540	0.001088	4945.000000	392.000000	0.000000
0.074873	0.074214	0.001070	4807.000000	393.000000	0.000000
0.075068	0.072932	0.001058	4748.000000	395.000000	0.000000
0.075263	0.072429	0.001049	4763.000000	399.000000	0.000000
0.075458	0.074257	0.001069	4822.000000	394.000000	0.000000
0.075653	0.073102	0.001061	4747.000000	394.000000	0.000000
0.075848	0.073235	0.001054	4828.000000	400.000000	0.000000
0.076043	0.073789	0.001054	4901.000000	403.000000	0.000000
0.076238	0.073267	0.001057	4806.000000	398.000000	0.000000
0.076433	0.072541	0.001042	4842.000000	405.000000	0.000000
0.076628	0.072871	0.001047	4840.000000	403.000000	0.000000
0.076823	0.073255	0.001059	4781.000000	396.000000	0.000000
0.077018	0.073164	0.001038	4968.000000	412.000000	0.000000
0.077213	0.072334	0.001038	4852.000000	407.000000	0.000000
0.077408	0.072301	0.001041	4826.000000	405.000000	0.000000
0.077603	0.071365	0.001031	4787.000000	407.000000	0.000000
0.077798	0.071060	0.001027	4790.000000	409.000000	0.000000
0.077993	0.071817	0.001032	4841.000000	409.000000	0.000000
0.078188	0.072402	0.001029	4952.000000	415.000000	0.000000
0.078383	0.072543	0.001040	4866.000000	407.000000	0.000000
0.078578	0.069596	0.001006	4783.000000	417.000000	0.000000
0.078773	0.069115	0.001009	4693.000000	412.000000	0.000000
0.078967	0.070201	0.001012	4813.000000	416.000000	0.000000
0.079162	0.069955	0.001017	4727.000000	410.000000	0.000000
0.079357	0.071039	0.001012	4929.000000	421.000000	0.000000
0.079552	0.070274	0.001012	4818.000000	416.000000	0.000000
0.079747	0.067901	0.000985	4756.000000	425.000000	0.000000
0.079942	0.068540	0.000996	4733.000000	419.000000	0.000000
0.080137	0.069163	0.001001	4776.000000	419.000000	0.000000
0.080332	0.069967	0.001008	4820.000000	418.000000	0.000000
0.080527	0.069240	0.000991	4884.000000	428.000000	0.000000
0.080722	0.068483	0.000988	4808.000000	426.000000	0.000000
0.080917	0.068226	0.000995	4700.000000	418.000000	0.000000
0.081112	0.069666	0.000991	4937.000000	430.000000	0.000000
0.081307	0.070249	0.001000	4932.000000	426.000000	0.000000
0.081502	0.068963	0.000981	4944.000000	435.000000	0.000000
0.081697	0.068002	0.000991	4707.000000	420.000000	0.000000
0.081892	0.066477	0.000970	4700.000000	429.000000	0.000000
0.082087	0.067590	0.000975	4801.000000	431.000000	0.000000
0.082282	0.069073	0.000978	4986.000000	438.000000	0.000000
0.082477	0.067041	0.000970	4773.000000	432.000000	0.000000
0.082672	0.066914	0.000968	4775.000000	433.000000	0.000000
0.082866	0.067206	0.000968	4818.000000	435.000000	0.000000
0.083061	0.066953	0.000961	4855.000000	440.000000	0.000000
0.083256	0.067809	0.000974	4850.000000	434.000000	0.000000
0.083451	0.068989	0.000974	5014.000000	441.000000	0.000000
0.083646	0.068236	0.000970	4948.000000	440.000000	0.000000
0.083841	0.066109	0.000957	4772.000000	438.000000	0.000000
0.084036	0.066498	0.000958	4822.000000	440.000000	0.000000
0.084231	0.067009	0.000961	4859.000000	440.000000	0.000000
0.084426	0.067876	0.000961	4989.000000	446.000000	0.000000
0.084621	0.066110	0.000946	4881.000000	448.000000	0.000000
0.084816	0.066460	0.000953	4863.000000	444.000000	0.000000
0.085011	0.065679	0.000948	4795.000000	443.000000	0.000000
0.085206	0.067408	0.000953	4999.000000	450.000000	0.000000
0.085401	0.065946	0.000946	4858.000000	447.000000	0.000000
0.085596	0.065571	0.000936	4906.000000	454.000000	0.000000
0.085791	0.064684	0.000937	4765.000000	447.000000	0.000000
0.085986	0.064440	0.000927	4832.000000	455.000000	0.000000
0.086181	0.065342	0.000940	4835.000000	449.000000	0.000000
0.086376	0.065854	0.000937	4938.000000	455.000000	0.000000
0.086570	0.065969	0.000941	4914.000000	452.000000	0.000000
0.086765	0.065241	0.000937	4849.000000	451.000000	0.000000
0.086960	0.063978	0.000919	4850.000000	460.000000	0.000000
0.087155	0.063623	0.000910	4886.000000	466.000000	0.000000
0.087350	0.064708	0.000932	4820.000000	452.000000	0.000000
0.087545	0.066214	0.000941	4954.000000	454.000000	0.000000
0.087740	0.065835	0.000927	5045.000000	465.000000	0.000000
0.087935	0.064722	0.000920	4949.000000	464.000000	0.000000
0.088130	0.064096	0.000918	4880.000000	462.000000	0.000000
0.088325	0.063689	0.000915	4849.000000	462.000000	0.000000
0.088520	0.063350	0.000908	4865.000000	466.000000	0.000000
0.088715	0.063793	0.000911	4899.000000	466.000000	0.000000
0.088910	0.063231	0.000909	4835.000000	464.000000	0.000000
0.089105	0.062504	0.000902	4800.000000	466.000000	0.000000
0.089300	0.063613	0.000904	4948.000000	472.000000	0.000000
0.089495	0.064710	0.000914	5012.000000	470.000000	0.000000
0.089690	0.063421	0.000901	4954.000000	474.000000	0.000000
0.089884	0.064627	0.000917	4963.000000	466.000000	0.000000
0.090079	0.063632	0.000904	4960.000000	473.000000	0.000000
0.090274	0.062260	0.000894	4853.000000	473.000000	0.000000
0.090469	0.063455	0.000898	4988.000000	477.000000	0.000000
0.090664	0.064402	0.000904	5073.000000	478.000000	0.000000
0.090859	0.064650	0.000913	5018.000000	471.000000	0.000000
0.091054	0.063861	0.000898	5062.000000	481.000000	0.000000
0.091249	0.062509	0.000884	4996.000000	485.000000	0.000000
0.091444	0.064035	0.000904	5023.000000	476.000000	0.000000
0.091639	0.063812	0.000903	4995.000000	475.000000	0.000000
0.091834	0.062767	0.000883	5058.000000	489.000000	0.000000
0.092029	0.063158	0.000895	4975.000000	478.000000	0.000000
0.092224	0.062996	0.000885	5066.000000	488.000000	0.000000
0.092419	0.063110	0.000893	4992.000000	480.000000	0.000000
0.092614	0.062366	0.000875	5077.000000	494.000000	0.000000
0.092809	0.062105	0.000888	4892.000000	478.000000	0.000000
0.093003	0.061041	0.000868	4949.000000	492.000000	0.000000
0.093198	0.060287	0.000864	4868.000000	490.000000	0.000000
0.093393	0.060907	0.000869	4908.000000	489.000000	0.000000
0.093588	0.062024	0.000877	4998.000000	489.000000	0.000000
0.093783	0.062552	0.000874	5123.000000	497.000000	0.000000
0.093978	0.061734	0.000873	4995.000000	491.000000	0.000000
0.094173	0.062522	0.000878	5069.000000	492.000000	0.000000
0.094368	0.061807	0.000869	5062.000000	497.000000	0.000000
0.094563	0.060476	0.000861	4933.000000	495.000000	0.000000
0.094758	0.061971	0.000867	5106.000000	500.000000	0.000000
0.094953	0.061104	0.000868	4954.000000	492.000000	0.000000
0.095148	0.060193	0.000850	5019.000000	506.000000	0.000000
0.095343	0.058890	0.000848	4823.000000	497.000000	0.000000
0.095538	0.060215	0.000851	5001.000000	504.000000	0.000000
0.095733	0.060453	0.000858	4961.000000	498.000000	0.000000
0.095927	0.060383	0.000854	5005.000000	503.000000	0.000000
0.096122	0.061046	0.000857	5070.000000	504.000000	0.000000
0.096317	0.060126	0.000846	5053.000000	510.000000	0.000000
0.096512	0.060552	0.000857	4989.000000	500.000000	0.000000
0.096707	0.063011	0.000863	5337.000000	514.000000	0.000000
0.096902	0.061191	0.000858	5082.000000	504.000000	0.000000
0.097097	0.059670	0.000839	5054.000000	514.000000	0.000000
0.097292	0.060401	0.000847	5086.000000	511.000000	0.000000
0.097487	0.060136	0.000848	5034.000000	508.000000	0.000000
0.097682	0.060579	0.000847	5121.000000	513.000000	0.000000
0.097877	0.060415	0.000844	5127.000000	515.000000	0.000000
0.098072	0.058596	0.000834	4934.000000	511.000000	0.000000
0.098267	0.058644	0.000832	4967.000000	514.000000	0.000000
0.098462	0.060344	0.000844	5111.000000	514.000000	0.000000
0.098657	0.060547	0.000840	5198.000000	521.000000	0.000000
0.098851	0.059452	0.000832	5104.000000	521.000000	0.000000
0.099046	0.057945	0.000824	4946.000000	518.000000	0.000000
0.099241	0.058830	0.000826	5070.000000	523.000000	0.000000
0.099436	0.060274	0.000843	5115.000000	515.000000	0.000000
0.099631	0.058502	0.000822	5061.000000	525.000000	0.000000
0.099826	0.060074	0.000833	5197.000000	525.000000	0.000000
0.100021	0.059406	0.000832	5100.000000	521.000000	0.000000
0.100216	0.058515	0.000820	5091.000000	528.000000	0.000000
0.100411	0.058702	0.000816	5175.000000	535.000000	0.000000
0.100606	0.058062	0.000823	4975.000000	520.000000	0.000000
0.100801	0.056954	0.000811	4927.000000	525.000000	0.000000
0.100996	0.056707	0.000804	4971.000000	532.000000	0.000000
0.101191	0.057893	0.000813	5075.000000	532.000000	0.000000
0.101385	0.058318	0.000817	5093.000000	530.000000	0.000000
0.101580	0.057292	0.000811	4994.000000	529.000000	0.000000
0.101775	0.058969	0.000814	5247.000000	540.000000	0.000000
0.101970	0.058393	0.000815	5138.000000	534.000000	0.000000
0.102165	0.058914	0.000816	5213.000000	537.000000	0.000000
0.102360	0.058440	0.000813	5171.000000	537.000000	0.000000
0.102555	0.058404	0.000815	5139.000000	534.000000	0.000000
0.102750	0.056756	0.000801	5022.000000	537.000000	0.000000
0.102945	0.058666	0.000808	5278.000000	546.000000	0.000000
0.103140	0.058750	0.000819	5150.000000	532.000000	0.000000
0.103335	0.058235	0.000802	5268.000000	549.000000	0.000000
0.103530	0.058708	0.000815	5185.000000	536.000000	0.000000
0.103725	0.058930	0.000805	5360.000000	552.000000	0.000000
0.103919	0.058069	0.000806	5186.000000	542.000000	0.000000
0.104114	0.057392	0.000801	5135.000000	543.000000	0.000000
0.104309	0.058076	0.000802	5244.000000	548.000000	0.000000
0.104504	0.057397	0.000794	5230.000000	553.000000	0.000000
0.104699	0.058585	0.000808	5261.000000	545.000000	0.000000
0.104894	0.058181	0.000802	5263.000000	549.000000	0.000000
0.105089	0.057886	0.000796	5284.000000	554.000000	0.000000
0.105284	0.057475	0.000794	5237.000000	553.000000	0.000000
0.105479	0.057459	0.000792	5264.000000	556.000000	0.000000
0.105674	0.056484	0.000796	5035.000000	541.000000	0.000000
0.105869	0.057818	0.000789	5373.000000	564.000000	0.000000
0.106064	0.056156	0.000787	5089.000000	550.000000	0.000000
0.106259	0.056735	0.000782	5263.000000	563.000000	0.000000
0.106453	0.056362	0.000783	5182.000000	558.000000	0.000000
0.106648	0.057510	0.000790	5297.000000	559.000000	0.000000
0.106843	0.055971	0.000780	5146.000000	558.000000	0.000000
0.107038	0.056433	0.000780	5235.000000	563.000000	0.000000
0.107233	0.057024	0.000785	5271.000000	561.000000	0.000000
0.107428	0.057695	0.000787	5371.000000	565.000000	0.000000
0.107623	0.056819	0.000784	5252.000000	561.000000	0.000000
0.107818	0.056503	0.000777	5288.000000	568.000000	0.000000
0.108013	0.056366	0.000779	5238.000000	564.000000	0.000000
0.108208	0.056885	0.000781	5305.000000	566.000000	0.000000
0.108403	0.056307	0.000772	5316.000000	573.000000	0.000000
0.108597	0.056832	0.000781	5300.000000	566.000000	0.000000
0.108792	0.056939	0.000776	5385.000000	574.000000	0.000000
0.108987	0.057130	0.000781	5356.000000	569.000000	0.000000
0.109182	0.056321	0.000773	5308.000000	572.000000	0.000000
0.109377	0.055510	0.000765	5259.000000	575.000000	0.000000
0.109572	0.056317	0.000774	5289.000000	570.000000	0.000000
0.109767	0.056290	0.000773	5305.000000	572.000000	0.000000
0.109962	0.056004	0.000762	5398.000000	585.000000	0.000000
0.110157	0.056043	0.000773	5254.000000	569.000000	0.000000
0.110352	0.056671	0.000767	5453.000000	584.000000	0.000000
0.110547	0.057480	0.000778	5455.000000	576.000000	0.000000
0.110742	0.057863	0.000779	5520.000000	579.000000	0.000000
0.110936	0.056731	0.000767	5468.000000	585.000000	0.000000
0.111131	0.055768	0.000761	5366.000000	584.000000	0.000000
0.111326	0.055196	0.000757	5311.000000	584.000000	0.000000
0.111521	0.055344	0.000760	5307.000000	582.000000	0.000000
0.111716	0.056275	0.000764	5424.000000	585.000000	0.000000
0.111911	0.056587	0.000762	5510.000000	591.000000	0.000000
0.112106	0.055677	0.000761	5348.000000	583.000000	0.000000
0.112301	0.055989	0.000763	5378.000000	583.000000	0.000000
0.112496	0.055412	0.000752	5423.000000	594.000000	0.000000
0.112691	0.055353	0.000753	5399.000000	592.000000	0.000000
0.112886	0.055860	0.000758	5430.000000	590.000000	0.000000
0.113080	0.056523	0.000759	5541.000000	595.000000	0.000000
0.113275	0.056238	0.000760	5476.000000	591.000000	0.000000
0.113470	0.055732	0.000752	5491.000000	598.000000	0.000000
0.113665	0.055899	0.000754	5489.000000	596.000000	0.000000
0.113860	0.055727	0.000757	5417.000000	590.000000	0.000000
0.114055	0.056700	0.000757	5605.000000	600.000000	0.000000
0.114250	0.056098	0.000755	5527.000000	598.000000	0.000000
0.114445	0.055430	0.000746	5516.000000	604.000000	0.000000
0.114640	0.055524	0.000753	5443.000000	595.000000	0.000000
0.114835	0.055645	0.000749	5519.000000	602.000000	0.000000
0.115029	0.055418	0.000745	5533.000000	606.000000	0.000000
0.115224	0.055805	0.000749	5544.000000	603.000000	0.000000
0.115419	0.056510	0.000752	5642.000000	606.000000	0.000000
0.115614	0.055944	0.000750	5567.000000	604.000000	0.000000
0.115809	0.054727	0.000740	5464.000000	606.000000	0.000000
0.116004	0.055133	0.000739	5559.000000	612.000000	0.000000
0.116199	0.054558	0.000737	5483.000000	610.000000	0.000000
0.116394	0.054888	0.000741	5489.000000	607.000000	0.000000
0.116589	0.055749	0.000744	5621.000000	612.000000	0.000000
0.116784	0.055524	0.000748	5516.000000	603.000000	0.000000
0.116979	0.055214	0.000734	5658.000000	622.000000	0.000000
0.117173	0.056735	0.000753	5683.000000	608.000000	0.000000
0.117368	0.056156	0.000746	5662.000000	612.000000	0.000000
0.117563	0.055079	0.000735	5617.000000	619.000000	0.000000
0.117758	0.054795	0.000733	5588.000000	619.000000	0.000000
0.117953	0.055159	0.000736	5616.000000	618.000000	0.000000
0.118148	0.056806	0.000746	5793.000000	619.000000	0.000000
0.118343	0.056180	0.000740	5757.000000	622.000000	0.000000
0.118538	0.055380	0.000735	5675.000000	622.000000	0.000000
0.118733	0.055228	0.000737	5623.000000	618.000000	0.000000
0.118928	0.055303	0.000735	5667.000000	622.000000	0.000000
0.119122	0.054937	0.000727	5711.000000	631.000000	0.000000
0.119317	0.055130	0.000735	5622.000000	619.000000	0.000000
0.119512	0.054293	0.000723	5644.000000	631.000000	0.000000
0.119707	0.053767	0.000726	5483.000000	619.000000	0.000000
0.119902	0.054668	0.000725	5683.000000	631.000000	0.000000
0.120097	0.054659	0.000727	5655.000000	628.000000	0.000000
0.120292	0.054409	0.000723	5656.000000	631.000000	0.000000
0.120487	0.054697	0.000725	5695.000000	632.000000	0.000000
0.120682	0.053313	0.000713	5586.000000	636.000000	0.000000
0.120876	0.054832	0.000725	5718.000000	633.000000	0.000000
0.121071	0.053388	0.000712	5629.000000	640.000000	0.000000
0.121266	0.054640	0.000730	5608.000000	623.000000	0.000000
0.121461	0.057106	0.000736	6021.000000	640.000000	0.000000
0.121656	0.055770	0.000731	5825.000000	634.000000	0.000000
0.121851	0.055066	0.000722	5824.000000	642.000000	0.000000
0.122046	0.054773	0.000720	5784.000000	641.000000	0.000000
0.122241	0.054804	0.000726	5706.000000	632.000000	0.000000
0.122436	0.054754	0.000718	5818.000000	645.000000	0.000000
0.122631	0.054800	0.000717	5841.000000	647.000000	0.000000
0.122825	0.054793	0.000720	5786.000000	641.000000	0.000000
0.123020	0.053813	0.000712	5718.000000	645.000000	0.000000
0.123215	0.054360	0.000714	5803.000000	648.000000	0.000000
0.123410	0.054207	0.000716	5733.000000	642.000000	0.000000
0.123605	0.053957	0.000711	5751.000000	647.000000	0.000000
0.123800	0.053766	0.000711	5713.000000	645.000000	0.000000
0.123995	0.053534	0.000706	5750.000000	652.000000	0.000000
0.124190	0.055368	0.000718	5947.000000	652.000000	0.000000
0.124385	0.054568	0.000712	5870.000000	653.000000	0.000000
0.124579	0.052864	0.000702	5678.000000	652.000000	0.000000
0.124774	0.053495	0.000706	5737.000000	651.000000	0.000000
0.124969	0.051195	0.000689	5524.000000	655.000000	0.000000
0.125164	0.052943	0.000697	5765.000000	661.000000	0.000000
0.125359	0.053202	0.000705	5688.000000	649.000000	0.000000
0.125554	0.052788	0.000696	5748.000000	661.000000	0.000000
0.125749	0.054219	0.000707	5886.000000	659.000000	0.000000
0.125944	0.053989	0.000705	5861.000000	659.000000	0.000000
0.126138	0.052757	0.000697	5736.000000	660.000000	0.000000
0.126333	0.052490	0.000698	5655.000000	654.000000	0.000000
0.126528	0.053043	0.000696	5802.000000	664.000000	0.000000
0.126723	0.054231	0.000697	6057.000000	678.000000	0.000000
0.126918	0.054329	0.000709	5880.000000	657.000000	0.000000
0.127113	0.052791	0.000696	5757.000000	662.000000	0.000000
0.127308	0.053562	0.000698	5894.000000	668.000000	0.000000
0.127503	0.053577	0.000699	5878.000000	666.000000	0.000000
0.127698	0.054769	0.000701	6108.000000	677.000000	0.000000
0.127892	0.053421	0.000701	5808.000000	660.000000	0.000000
0.128087	0.054447	0.000698	6081.000000	678.000000	0.000000
0.128282	0.053890	0.000700	5930.000000	668.000000	0.000000
0.128477	0.054275	0.000700	6017.000000	673.000000	0.000000
0.128672	0.053432	0.000693	5950.000000	676.000000	0.000000
0.128867	0.052513	0.000689	5813.000000	672.000000	0.000000
0.129062	0.053161	0.000691	5911.000000	675.000000	0.000000
0.129257	0.052835	0.000686	5927.000000	681.000000	0.000000
0.129451	0.053720	0.000695	5982.000000	676.000000	0.000000
0.129646	0.052829	0.000691	5848.000000	672.000000	0.000000
0.129841	0.053479	0.000687	6052.000000	687.000000	0.000000
0.130036	0.052574	0.000685	5889.000000	680.000000	0.000000
0.130231	0.053143	0.000685	6014.000000	687.000000	0.000000
0.130426	0.052109	0.000685	5794.000000	675.000000	0.000000
0.130621	0.053509	0.000687	6073.000000	689.000000	0.000000
0.130816	0.053589	0.000693	5985.000000	678.000000	0.000000
0.131011	0.055210	0.000697	6266.000000	689.000000	0.000000
0.131205	0.054185	0.000693	6105.000000	684.000000	0.000000
0.131400	0.054027	0.000691	6105.000000	686.000000	0.000000
0.131595	0.053547	0.000683	6139.000000	696.000000	0.000000
0.131790	0.053401	0.000684	6087.000000	692.000000	0.000000
0.131985	0.053178	0.000686	6009.000000	686.000000	0.000000
0.132180	0.054087	0.000688	6183.000000	694.000000	0.000000
0.132375	0.053037	0.000681	6063.000000	694.000000	0.000000
0.132570	0.053293	0.000682	6101.000000	695.000000	0.000000
0.132764	0.054306	0.000689	6217.000000	695.000000	0.000000
0.132959	0.053373	0.000685	6075.000000	691.000000	0.000000
0.133154	0.053745	0.000683	6197.000000	700.000000	0.000000
0.133349	0.053501	0.000682	6160.000000	699.000000	0.000000
0.133544	0.053084	0.000679	6112.000000	699.000000	0.000000
0.133739	0.054291	0.000688	6233.000000	697.000000	0.000000
0.133934	0.053266	0.000678	6168.000000	703.000000	0.000000
0.134129	0.053096	0.000677	6157.000000	704.000000	0.000000
0.134323	0.053532	0.000680	6190.000000	702.000000	0.000000
0.134518	0.052593	0.000677	6038.000000	697.000000	0.000000
0.134713	0.053179	0.000672	6263.000000	715.000000	0.000000
0.134908	0.053329	0.000678	6184.000000	704.000000	0.000000
0.135103	0.053056	0.000672	6231.000000	713.000000	0.000000
0.135298	0.052413	0.000671	6095.000000	706.000000	0.000000
0.135493	0.052308	0.000672	6057.000000	703.000000	0.000000
0.135687	0.052142	0.000667	6115.000000	712.000000	0.000000
0.135882	0.052168	0.000667	6118.000000	712.000000	0.000000
0.136077	0.052188	0.000669	6086.000000	708.000000	0.000000
0.136272	0.053142	0.000673	6241.000000	713.000000	0.000000
0.136467	0.053401	0.000671	6333.000000	720.000000	0.000000
0.136662	0.052859	0.000668	6260.000000	719.000000	0.000000
0.136857	0.051814	0.000664	6085.000000	713.000000	0.000000
0.137052	0.051996	0.000664	6132.000000	716.000000	0.000000
0.137246	0.052027	0.000662	6170.000000	720.000000	0.000000
0.137441	0.051640	0.000661	6107.000000	718.000000	0.000000
0.137636	0.052016	0.000663	6160.000000	719.000000	0.000000
0.137831	0.052185	0.000662	6223.000000	724.000000	0.000000
0.138026	0.052965	0.000670	6255.000000	717.000000	0.000000
0.138221	0.052688	0.000665	6283.000000	724.000000	0.000000
0.138416	0.052427	0.000661	6295.000000	729.000000	0.000000
0.138610	0.052750	0.000665	6299.000000	725.000000	0.000000
0.138805	0.053110	0.000665	6377.000000	729.000000	0.000000
0.139000	0.053334	0.000671	6316.000000	719.000000	0.000000
0.139195	0.054132	0.000668	6571.000000	737.000000	0.000000
0.139390	0.053564	0.000669	6405.000000	726.000000	0.000000
0.139585	0.052357	0.000662	6252.000000	725.000000	0.000000
0.139780	0.052474	0.000658	6361.000000	736.000000	0.000000
0.139974	0.052274	0.000656	6354.000000	738.000000	0.000000
0.140169	0.052611	0.000661	6343.000000	732.000000	0.000000
0.140364	0.053134	0.000664	6406.000000	732.000000	0.000000
0.140559	0.051856	0.000655	6269.000000	734.000000	0.000000
0.140754	0.052664	0.000656	6436.000000	742.000000	0.000000
0.140949	0.053311	0.000662	6480.000000	738.000000	0.000000
0.141144	0.052656	0.000660	6357.000000	733.000000	0.000000
0.141338	0.052555	0.000654	6466.000000	747.000000	0.000000
0.141533	0.052521	0.000661	6306.000000	729.000000	0.000000
0.141728	0.051799	0.000647	6407.000000	751.000000	0.000000
0.141923	0.051695	0.000650	6326.000000	743.000000	0.000000
0.142118	0.051396	0.000649	6264.000000	740.000000	0.000000
0.142313	0.052545	0.000654	6456.000000	746.000000	0.000000
0.142508	0.052093	0.000651	6409.000000	747.000000	0.000000
0.142702	0.052537	0.000655	6429.000000	743.000000	0.000000
0.142897	0.052955	0.000656	6515.000000	747.000000	0.000000
0.143092	0.052269	0.000650	6465.000000	751.000000	0.000000
0.143287	0.051887	0.000645	6469.000000	757.000000	0.000000
0.143482	0.052536	0.000652	6498.000000	751.000000	0.000000
0.143677	0.053055	0.000658	6501.000000	744.000000	0.000000
0.143872	0.051783	0.000645	6439.000000	755.000000	0.000000
0.144066	0.051441	0.000644	6371.000000	752.000000	0.000000
0.144261	0.051611	0.000641	6477.000000	762.000000	0.000000
0.144456	0.051566	0.000647	6344.000000	747.000000	0.000000
0.144651	0.052291	0.000645	6571.000000	763.000000	0.000000
0.144846	0.052879	0.000650	6610.000000	759.000000	0.000000
0.145041	0.052441	0.000649	6538.000000	757.000000	0.000000
0.145236	0.051990	0.000647	6456.000000	754.000000	0.000000
0.145430	0.052206	0.000643	6586.000000	766.000000	0.000000
0.145625	0.051459	0.000643	6407.000000	756.000000	0.000000
0.145820	0.050986	0.000634	6474.000000	771.000000	0.000000
0.146015	0.051783	0.000643	6490.000000	761.000000	0.000000
0.146210	0.051913	0.000641	6549.000000	766.000000	0.000000
0.146405	0.052248	0.000644	6574.000000	764.000000	0.000000
0.146599	0.051238	0.000635	6506.000000	771.000000	0.000000
0.146794	0.051893	0.000641	6555.000000	767.000000	0.000000
0.146989	0.053011	0.000649	6670.000000	764.000000	0.000000
0.147184	0.052664	0.000644	6687.000000	771.000000	0.000000
0.147379	0.051129	0.000632	6551.000000	778.000000	0.000000
0.147574	0.051383	0.000638	6482.000000	766.000000	0.000000
0.147769	0.051377	0.000637	6515.000000	770.000000	0.000000
0.147963	0.052331	0.000637	6748.000000	783.000000	0.000000
0.148158	0.052246	0.000641	6651.000000	773.000000	0.000000
0.148353	0.051656	0.000634	6644.000000	781.000000	0.000000
0.148548	0.051987	0.000639	6618.000000	773.000000	0.000000
0.148743	0.051313	0.000633	6566.000000	777.000000	0.000000
0.148938	0.052763	0.000640	6795.000000	782.000000	0.000000
0.149132	0.053060	0.000643	6807.000000	779.000000	0.000000
0.149327	0.052598	0.000641	6739.000000	778.000000	0.000000
0.149522	0.052396	0.000635	6808.000000	789.000000	0.000000
0.149717	0.051954	0.000637	6648.000000	777.000000	0.000000
0.149912	0.052103	0.000633	6770.000000	789.000000	0.000000
0.150107	0.052371	0.000641	6684.000000	775.000000	0.000000
0.150301	0.053168	0.000639	6917.000000	790.000000	0.000000
0.150496	0.050956	0.000625	6646.000000	792.000000	0.000000
0.150691	0.051642	0.000631	6693.000000	787.000000	0.000000
0.150886	0.052399	0.000635	6817.000000	790.000000	0.000000
0.151081	0.051642	0.000630	6710.000000	789.000000	0.000000
0.151276	0.052822	0.000637	6872.000000	790.000000	0.000000
0.151471	0.051951	0.000629	6827.000000	798.000000	0.000000
0.151665	0.051851	0.000632	6737.000000	789.000000	0.000000
0.151860	0.051563	0.000627	6759.000000	796.000000	0.000000
0.152055	0.051340	0.000624	6772.000000	801.000000	0.000000
0.152250	0.051184	0.000629	6625.000000	786.000000	0.000000
0.152445	0.051763	0.000624	6879.000000	807.000000	0.000000
0.152640	0.051421	0.000628	6715.000000	793.000000	0.000000
0.152834	0.050754	0.000621	6678.000000	799.000000	0.000000
0.153029	0.050027	0.000615	6607.000000	802.000000	0.000000
0.153224	0.050857	0.000620	6725.000000	803.000000	0.000000
0.153419	0.050986	0.000621	6742.000000	803.000000	0.000000
0.153614	0.049955	0.000616	6581.000000	800.000000	0.000000
0.153809	0.051486	0.000622	6859.000000	809.000000	0.000000
0.154003	0.051370	0.000621	6835.000000	808.000000	0.000000
0.154198	0.052237	0.000628	6916.000000	804.000000	0.000000
0.154393	0.051629	0.000623	6861.000000	807.000000	0.000000
0.154588	0.051257	0.000618	6879.000000	815.000000	0.000000
0.154783	0.050929	0.000623	6684.000000	797.000000	0.000000
0.154978	0.050532	0.000613	6790.000000	816.000000	0.000000
0.155172	0.050617	0.000618	6718.000000	806.000000	0.000000
0.155367	0.051871	0.000621	6987.000000	818.000000	0.000000
0.155562	0.051052	0.000617	6843.000000	814.000000	0.000000
0.155757	0.051786	0.000620	6984.000000	819.000000	0.000000
0.155952	0.051657	0.000621	6924.000000	814.000000	0.000000
0.156146	0.051362	0.000619	6893.000000	815.000000	0.000000
0.156341	0.051211	0.000617	6898.000000	818.000000	0.000000
0.156536	0.051586	0.000617	6991.000000	823.000000	0.000000
0.156731	0.051735	0.000619	6977.000000	819.000000	0.000000
0.156926	0.051160	0.000616	6891.000000	818.000000	0.000000
0.157121	0.051442	0.000617	6946.000000	820.000000	0.000000
0.157315	0.051994	0.000618	7089.000000	828.000000	0.000000
0.157510	0.051639	0.000617	6998.000000	823.000000	0.000000
0.157705	0.051531	0.000619	6924.000000	816.000000	0.000000
0.157900	0.051087	0.000611	6982.000000	830.000000	0.000000
0.158095	0.050749	0.000607	6986.000000	836.000000	0.000000
0.158290	0.051332	0.000617	6931.000000	820.000000	0.000000
0.158484	0.050702	0.000609	6921.000000	829.000000	0.000000
0.158679	0.051043	0.000609	7018.000000	835.000000	0.000000
0.158874	0.051153	0.000614	6932.000000	823.000000	0.000000
0.159069	0.050686	0.000605	7019.000000	841.000000	0.000000
0.159264	0.051072	0.000612	6963.000000	828.000000	0.000000
0.159458	0.051015	0.000609	7014.000000	835.000000	0.000000
0.159653	0.051137	0.000611	7014.000000	833.000000	0.000000
0.159848	0.051611	0.000611	7130.000000	839.000000	0.000000
0.160043	0.052018	0.000614	7169.000000	837.000000	0.000000
0.160238	0.052186	0.000616	7175.000000	835.000000	0.000000
0.160433	0.050985	0.000606	7077.000000	843.000000	0.000000
0.160627	0.050766	0.000603	7080.000000	847.000000	0.000000
0.160822	0.051375	0.000612	7038.000000	832.000000	0.000000
0.161017	0.050336	0.000603	6962.000000	840.000000	0.000000
0.161212	0.050669	0.000604	7033.000000	843.000000	0.000000
0.161407	0.051555	0.000607	7207.000000	849.000000	0.000000
0.161601	0.051092	0.000604	7159.000000	851.000000	0.000000
0.161796	0.050096	0.000604	6871.000000	833.000000	0.000000
0.161991	0.051089	0.000603	7167.000000	852.000000	0.000000
0.162186	0.050954	0.000601	7190.000000	857.000000	0.000000
0.162381	0.051011	0.000605	7114.000000	847.000000	0.000000
0.162576	0.051491	0.000608	7164.000000	845.000000	0.000000
0.162770	0.051024	0.000604	7141.000000	850.000000	0.000000
0.162965	0.052055	0.000609	7311.000000	853.000000	0.000000
0.163160	0.051307	0.000602	7265.000000	860.000000	0.000000
0.163355	0.051266	0.000607	7141.000000	846.000000	0.000000
0.163550	0.051224	0.000601	7270.000000	862.000000	0.000000
0.163744	0.051572	0.000607	7226.000000	851.000000	0.000000
0.163939	0.051263	0.000601	7284.000000	863.000000	0.000000
0.164134	0.050797	0.000600	7176.000000	858.000000	0.000000
0.164329	0.050580	0.000601	7087.000000	851.000000	0.000000
0.164524	0.049596	0.000591	7047.000000	863.000000	0.000000
0.164718	0.050255	0.000594	7149.000000	864.000000	0.000000
0.164913	0.051232	0.000601	7271.000000	862.000000	0.000000
0.165108	0.051174	0.000599	7288.000000	865.000000	0.000000
0.165303	0.050724	0.000596	7249.000000	868.000000	0.000000
0.165498	0.049904	0.000592	7099.000000	864.000000	0.000000
0.165692	0.051067	0.000598	7298.000000	868.000000	0.000000
0.165887	0.051358	0.000603	7255.000000	858.000000	0.000000
0.166082	0.051270	0.000597	7386.000000	875.000000	0.000000
0.166277	0.051652	0.000602	7373.000000	867.000000	0.000000
0.166472	0.051426	0.000598	7400.000000	874.000000	0.000000
0.166666	0.051047	0.000598	7295.000000	868.000000	0.000000
0.166861	0.050495	0.000593	7241.000000	871.000000	0.000000
0.167056	0.050967	0.000592	7401.000000	882.000000	0.000000
0.167251	0.051214	0.000597	7361.000000	873.000000	0.000000
0.167446	0.051607	0.000600	7392.000000	870.000000	0.000000
0.167640	0.051411	0.000595	7457.000000	881.000000	0.000000
0.167835	0.050179	0.000589	7270.000000	880.000000	0.000000
0.168030	0.050937	0.000594	7363.000000	878.000000	0.000000
0.168225	0.050656	0.000590	7364.000000	883.000000	0.000000
0.168420	0.050283	0.000591	7227.000000	873.000000	0.000000
0.168614	0.050492	0.000587	7390.000000	889.000000	0.000000
0.168809	0.050696	0.000592	7328.000000	878.000000	0.000000
0.169004	0.050328	0.000589	7308.000000	882.000000	0.000000
0.169199	0.050049	0.000586	7284.000000	884.000000	0.000000
0.169394	0.050038	0.000585	7307.000000	887.000000	0.000000
0.169588	0.051582	0.000595	7507.000000	884.000000	0.000000
0.169783	0.051011	0.000589	7491.000000	892.000000	0.000000
0.169978	0.050861	0.000589	7469.000000	892.000000	0.000000
0.170173	0.050880	0.000589	7455.000000	890.000000	0.000000
0.170368	0.050169	0.000586	7326.000000	887.000000	0.000000
0.170562	0.049642	0.000579	7339.000000	898.000000	0.000000
0.170757	0.050555	0.000589	7374.000000	886.000000	0.000000
0.170952	0.050489	0.000588	7381.000000	888.000000	0.000000
0.171147	0.050878	0.000584	7597.000000	907.000000	0.000000
0.171342	0.050086	0.000583	7388.000000	896.000000	0.000000
0.171536	0.050515	0.000587	7418.000000	892.000000	0.000000
0.171731	0.051490	0.000591	7595.000000	896.000000	0.000000
0.171926	0.051171	0.000587	7607.000000	903.000000	0.000000
0.172121	0.050320	0.000583	7439.000000	898.000000	0.000000
0.172316	0.050622	0.000582	7567.000000	908.000000	0.000000
0.172510	0.051324	0.000590	7579.000000	897.000000	0.000000
0.172705	0.050509	0.000581	7550.000000	908.000000	0.000000
0.172900	0.050639	0.000587	7436.000000	892.000000	0.000000
0.173095	0.050201	0.000577	7570.000000	916.000000	0.000000
0.173290	0.050217	0.000581	7465.000000	903.000000	0.000000
0.173484	0.050429	0.000582	7513.000000	905.000000	0.000000
0.173679	0.051520	0.000586	7718.000000	910.000000	0.000000
0.173874	0.050227	0.000578	7549.000000	913.000000	0.000000
0.174069	0.050608	0.000583	7523.000000	903.000000	0.000000
0.174263	0.050471	0.000579	7594.000000	914.000000	0.000000
0.174458	0.051052	0.000586	7589.000000	903.000000	0.000000
0.174653	0.050203	0.000574	7661.000000	927.000000	0.000000
0.174848	0.050669	0.000581	7607.000000	912.000000	0.000000
0.175043	0.050017	0.000579	7468.000000	907.000000	0.000000
0.175237	0.050100	0.000575	7604.000000	922.000000	0.000000
0.175432	0.050222	0.000577	7573.000000	916.000000	0.000000
0.175627	0.051250	0.000581	7787.000000	923.000000	0.000000
0.175822	0.051110	0.000581	7732.000000	919.000000	0.000000
0.176016	0.050601	0.000578	7655.000000	919.000000	0.000000
0.176211	0.050669	0.000577	7707.000000	924.000000	0.000000
0.176406	0.050456	0.000577	7658.000000	922.000000	0.000000
0.176601	0.050392	0.000577	7615.000000	918.000000	0.000000
0.176796	0.051026	0.000577	7820.000000	931.000000	0.000000
0.176990	0.049976	0.000577	7511.000000	913.000000	0.000000
0.177185	0.050150	0.000569	7760.000000	940.000000	0.000000
0.177380	0.050328	0.000575	7655.000000	924.000000	0.000000
0.177575	0.050556	0.000577	7673.000000	922.000000	0.000000
0.177770	0.050659	0.000575	7772.000000	932.000000	0.000000
0.177964	0.050021	0.000571	7674.000000	932.000000	0.000000
0.178159	0.050670	0.000573	7807.000000	936.000000	0.000000
0.178354	0.050078	0.000572	7658.000000	929.000000	0.000000
0.178549	0.049114	0.000565	7551.000000	934.000000	0.000000
0.178743	0.050158	0.000572	7695.000000	932.000000	0.000000
0.178938	0.050884	0.000573	7890.000000	942.000000	0.000000
0.179133	0.051249	0.000579	7837.000000	929.000000	0.000000
0.179328	0.050777	0.000573	7865.000000	941.000000	0.000000
0.179522	0.050247	0.000568	7816.000000	945.000000	0.000000
0.179717	0.049944	0.000568	7736.000000	941.000000	0.000000
0.179912	0.050542	0.000574	7762.000000	933.000000	0.000000
0.180107	0.049850	0.000568	7705.000000	939.000000	0.000000
0.180302	0.049636	0.000565	7729.000000	946.000000	0.000000
0.180496	0.050138	0.000569	7766.000000	941.000000	0.000000
0.180691	0.049728	0.000566	7727.000000	944.000000	0.000000
0.180886	0.050576	0.000568	7917.000000	951.000000	0.000000
0.181081	0.049830	0.000566	7751.000000	945.000000	0.000000
0.181275	0.049913	0.000566	7772.000000	946.000000	0.000000
0.181470	0.050224	0.000566	7870.000000	952.000000	0.000000
0.181665	0.050364	0.000569	7834.000000	945.000000	0.000000
0.181860	0.050247	0.000565	7915.000000	957.000000	0.000000
0.182054	0.049831	0.000565	7792.000000	950.000000	0.000000
0.182249	0.049086	0.000558	7732.000000	957.000000	0.000000
0.182444	0.048661	0.000560	7561.000000	944.000000	0.000000
0.182639	0.050041	0.000564	7866.000000	955.000000	0.000000
0.182834	0.050785	0.000567	8033.000000	961.000000	0.000000
0.183028	0.050642	0.000567	7977.000000	957.000000	0.000000
0.183223	0.049978	0.000564	7856.000000	955.000000	0.000000
0.183418	0.049838	0.000562	7875.000000	960.000000	0.000000
0.183613	0.049429	0.000560	7794.000000	958.000000	0.000000
0.183807	0.049551	0.000557	7903.000000	969.000000	0.000000
0.184002	0.049784	0.000562	7850.000000	958.000000	0.000000
0.184197	0.049361	0.000558	7832.000000	964.000000	0.000000
0.184392	0.049958	0.000559	7976.000000	970.000000	0.000000
0.184586	0.051130	0.000569	8079.000000	960.000000	0.000000
0.184781	0.051190	0.000568	8122.000000	964.000000	0.000000
0.184976	0.050317	0.000564	7967.000000	962.000000	0.000000
0.185171	0.050788	0.000565	8075.000000	966.000000	0.000000
0.185365	0.049544	0.000556	7926.000000	972.000000	0.000000
0.185560	0.049829	0.000558	7988.000000	974.000000	0.000000
0.185755	0.049854	0.000559	7951.000000	969.000000	0.000000
0.185950	0.048935	0.000551	7885.000000	979.000000	0.000000
0.186144	0.048726	0.000554	7739.000000	965.000000	0.000000
0.186339	0.049501	0.000555	7968.000000	978.000000	0.000000
0.186534	0.049929	0.000559	7971.000000	970.000000	0.000000
0.186729	0.050087	0.000557	8087.000000	981.000000	0.000000
0.186923	0.050593	0.000561	8127.000000	976.000000	0.000000
0.187118	0.047274	0.000541	7625.000000	980.000000	0.000000
0.187313	0.043861	0.000529	6865.000000	951.000000	0.000000
0.187508	0.046582	0.000563	6854.000000	894.000000	0.000000
0.187702	0.047365	0.000585	6556.000000	841.000000	0.000000
0.187897	0.047873	0.000587	6642.000000	843.000000	0.000000
0.188092	0.048372	0.000608	6337.000000	796.000000	0.000000
0.188287	0.049155	0.000615	6383.000000	789.000000	0.000000
0.188481	0.049030	0.000624	6165.000000	764.000000	0.000000
0.188676	0.048021	0.000622	5967.000000	755.000000	0.000000
0.188871	0.047953	0.000627	5848.000000	741.000000	0.000000
0.189066	0.048575	0.000640	5764.000000	721.000000	0.000000
0.189260	0.049214	0.000648	5775.000000	713.000000	0.000000
0.189455	0.048383	0.000650	5542.000000	696.000000	0.000000
0.189650	0.048547	0.000661	5401.000000	676.000000	0.000000
0.189845	0.049205	0.000666	5458.000000	674.000000	0.000000
0.190039	0.049074	0.000668	5395.000000	668.000000	0.000000
0.190234	0.049131	0.000682	5191.000000	642.000000	0.000000
0.190429	0.048545	0.000673	5201.000000	651.000000	0.000000
0.190624	0.049051	0.000693	5013.000000	621.000000	0.000000
0.190818	0.049393	0.000691	5113.000000	629.000000	0.000000
0.191013	0.048611	0.000699	4840.000000	605.000000	0.000000
0.191208	0.048239	0.000696	4803.000000	605.000000	0.000000
0.191403	0.048201	0.000703	4696.000000	592.000000	0.000000
0.191597	0.048996	0.000713	4717.000000	585.000000	0.000000
0.191792	0.048251	0.000715	4550.000000	573.000000	0.000000
0.191987	0.048708	0.000722	4553.000000	568.000000	0.000000
0.192182	0.048028	0.000721	4442.000000	562.000000	0.000000
0.192376	0.048511	0.000737	4327.000000	542.000000	0.000000
0.192571	0.047967	0.000731	4310.000000	546.000000	0.000000
0.192766	0.048882	0.000742	4344.000000	540.000000	0.000000
0.192961	0.048727	0.000747	4250.000000	530.000000	0.000000
0.193155	0.047638	0.000753	4006.000000	511.000000	0.000000
0.193350	0.047571	0.000746	4063.000000	519.000000	0.000000
0.193545	0.047942	0.000758	4000.000000	507.000000	0.000000
0.193740	0.049811	0.000784	4033.000000	492.000000	0.000000
0.193934	0.048761	0.000774	3972.000000	495.000000	0.000000
0.194129	0.049587	0.000787	3974.000000	487.000000	0.000000
0.194324	0.046808	0.000777	3628.000000	471.000000	0.000000
0.194518	0.047610	0.000783	3698.000000	472.000000	0.000000
0.194713	0.049059	0.000802	3746.000000	464.000000	0.000000
0.194908	0.048970	0.000803	3715.000000	461.000000	0.000000
0.195103	0.048937	0.000811	3640.000000	452.000000	0.000000
0.195297	0.047836	0.000808	3503.000000	445.000000	0.000000
0.195492	0.048491	0.000818	3511.000000	440.000000	0.000000
0.195687	0.048514	0.000836	3369.000000	422.000000	0.000000
0.195882	0.048587	0.000824	3478.000000	435.000000	0.000000
0.196076	0.049232	0.000840	3435.000000	424.000000	0.000000
0.196271	0.047285	0.000836	3198.000000	411.000000	0.000000
0.196466	0.047718	0.000845	3188.000000	406.000000	0.000000
0.196660	0.048375	0.000854	3208.000000	403.000000	0.000000
0.196855	0.047580	0.000858	3077.000000	393.000000	0.000000
0.197050	0.048018	0.000858	3129.000000	396.000000	0.000000
0.197245	0.048041	0.000877	3004.000000	380.000000	0.000000
0.197439	0.047683	0.000869	3013.000000	384.000000	0.000000
0.197634	0.047933	0.000884	2942.000000	373.000000	0.000000
0.197829	0.048683	0.000894	2964.000000	370.000000	0.000000
0.198024	0.049853	0.000912	2986.000000	364.000000	0.000000
0.198218	0.047761	0.000904	2790.000000	355.000000	0.000000
0.198413	0.047489	0.000908	2735.000000	350.000000	0.000000
0.198608	0.048000	0.000908	2796.000000	354.000000	0.000000
0.198802	0.049165	0.000947	2694.000000	333.000000	0.000000
0.198997	0.049121	0.000940	2732.000000	338.000000	0.000000
0.199192	0.048618	0.000948	2632.000000	329.000000	0.000000
0.199387	0.047477	0.000935	2578.000000	330.000000	0.000000
0.199581	0.047539	0.000949	2511.000000	321.000000	0.000000
0.199776	0.047526	0.000972	2393.000000	306.000000	0.000000
0.199971	0.050138	0.000976	2640.000000	320.000000	0.000000
0.200165	0.048303	0.000976	2448.000000	308.000000	0.000000
0.200360	0.047260	0.000987	2294.000000	295.000000	0.000000
0.200555	0.047669	0.000993	2306.000000	294.000000	0.000000
0.200750	0.048202	0.001003	2308.000000	291.000000	0.000000
0.200944	0.047810	0.001010	2242.000000	285.000000	0.000000
0.201139	0.047426	0.001006	2224.000000	285.000000	0.000000
0.201334	0.047084	0.001024	2115.000000	273.000000	0.000000
0.201528	0.046788	0.001022	2094.000000	272.000000	0.000000
0.201723	0.048735	0.001057	2125.000000	265.000000	0.000000
0.201918	0.047720	0.001050	2065.000000	263.000000	0.000000
0.202113	0.047452	0.001053	2030.000000	260.000000	0.000000
0.202307	0.047979	0.001089	1942.000000	246.000000	0.000000
0.202502	0.047507	0.001073	1962.000000	251.000000	0.000000
0.202697	0.048229	0.001087	1968.000000	248.000000	0.000000
0.202891	0.047639	0.001110	1842.000000	235.000000	0.000000
0.203086	0.047819	0.001132	1786.000000	227.000000	0.000000
0.203281	0.047463	0.001106	1843.000000	236.000000	0.000000
0.203476	0.045408	0.001108	1681.000000	225.000000	0.000000
0.203670	0.047568	0.001149	1714.000000	219.000000	0.000000
0.203865	0.045684	0.001147	1586.000000	211.000000	0.000000
0.204060	0.044824	0.001123	1593.000000	216.000000	0.000000
0.204254	0.046737	0.001183	1561.000000	203.000000	0.000000
0.204449	0.055636	0.001275	1904.000000	208.000000	0.000000
0.204644	0.088515	0.001653	2869.000000	197.000000	0.000000
0.204839	0.059408	0.001361	1906.000000	195.000000	0.000000
0.205033	0.049599	0.001270	1526.000000	187.000000	0.000000
0.205228	0.048144	0.001241	1505.000000	190.000000	0.000000
0.205423	0.046077	0.001251	1357.000000	179.000000	0.000000
0.205617	0.045846	0.001262	1320.000000	175.000000	0.000000
0.205812	0.048168	0.001301	1371.000000	173.000000	0.000000
0.206007	0.048589	0.001310	1375.000000	172.000000	0.000000
0.206201	0.047228	0.001335	1251.000000	161.000000	0.000000
0.206396	0.048466	0.001388	1220.000000	153.000000	0.000000
0.206591	0.048513	0.001345	1301.000000	163.000000	0.000000
0.206786	0.049976	0.001409	1258.000000	153.000000	0.000000
0.206980	0.047633	0.001403	1152.000000	147.000000	0.000000
0.207175	0.047965	0.001453	1089.000000	138.000000	0.000000
0.207370	0.048584	0.001432	1151.000000	144.000000	0.000000
0.207564	0.046330	0.001444	1029.000000	135.000000	0.000000
0.207759	0.045976	0.001450	1006.000000	133.000000	0.000000
0.207954	0.045661	0.001502	924.000000	123.000000	0.000000
0.208148	0.044250	0.001467	910.000000	125.000000	0.000000
0.208343	0.044471	0.001520	856.000000	117.000000	0.000000
0.208538	0.047299	0.001554	926.000000	119.000000	0.000000
0.208733	0.047783	0.001640	849.000000	108.000000	0.000000
0.208927	0.044969	0.001591	799.000000	108.000000	0.000000
0.209122	0.045913	0.001646	778.000000	103.000000	0.000000
0.209317	0.045052	0.001639	756.000000	102.000000	0.000000
0.209511	0.043843	0.001684	678.000000	94.000000	0.000000
0.209706	0.041790	0.001699	605.000000	88.000000	0.000000
0.209901	0.041214	0.001659	617.000000	91.000000	0.000000
0.210095	0.042179	0.001768	569.000000	82.000000	0.000000
0.210290	0.042474	0.001796	559.000000	80.000000	0.000000
0.210485	0.046070	0.001920	576.000000	76.000000	0.000000
0.210679	0.045298	0.001942	544.000000	73.000000	0.000000
0.210874	0.043872	0.001966	498.000000	69.000000	0.000000
0.211069	0.045970	0.002090	484.000000	64.000000	0.000000
0.211264	0.044022	0.002078	449.000000	62.000000	0.000000
0.211458	0.045857	0.002211	430.000000	57.000000	0.000000
0.211653	0.042322	0.002203	369.000000	53.000000	0.000000
0.211848	0.041559	0.002271	335.000000	49.000000	0.000000
0.212042	0.046120	0.002469	349.000000	46.000000	0.000000
0.212237	0.044723	0.002544	309.000000	42.000000	0.000000
0.212432	0.043160	0.002561	284.000000	40.000000	0.000000
0.212626	0.045055	0.002838	252.000000	34.000000	0.000000
0.212821	0.042552	0.002889	217.000000	31.000000	0.000000
0.213016	0.039981	0.003057	171.000000	26.000000	0.000000
0.213210	0.038176	0.003047	157.000000	25.000000	0.000000
0.213405	0.037082	0.003357	122.000000	20.000000	0.000000
0.213600	0.040653	0.003930	107.000000	16.000000	0.000000
0.213794	0.038211	0.004073	88.000000	14.000000	0.000000
0.213989	0.033941	0.004147	67.000000	12.000000	0.000000
0.214184	0.020264	0.003700	30.000000	9.000000	0.000000
0.214378	0.006755	0.002136	10.000000	9.000000	0.000000
0.214573	0.010132	0.003204	10.000000	6.000000	0.000000
0.214768	-0.009119	NaN	-6.000000	4.000000	0.000000
0.214962	-0.022290	NaN	-11.000000	3.000000	0.000000
