# Supplementary material for: Roll-to-plate 0.1-second shear-rolling process at elevated temperature for highly aligned nanopatterns
Source: Nat Commun. 2023 Dec 18;14:8412. doi: 10.1038/s41467-023-43766-2 (PMC10728125; doi:10.1038/s41467-023-43766-2)
Supplement: Supplementary file 3 — Source Data [file 41467_2023_43766_MOESM3_ESM.zip › GISAXS data/Vertical avg/HS-TR_cross_S07_att0_5sec_0079.xls]

0.000195	0.119584	0.010180	138.000000	7.000000	0.000000
0.000390	0.114240	0.007599	226.000000	12.000000	0.000000
0.000585	0.117273	0.006886	290.000000	15.000000	0.000000
0.000780	0.140272	0.007292	370.000000	16.000000	0.000000
0.000975	0.147602	0.006530	511.000000	21.000000	0.000000
0.001170	0.138251	0.005911	547.000000	24.000000	0.000000
0.001365	0.146635	0.006219	556.000000	23.000000	0.000000
0.001560	0.135558	0.005979	514.000000	23.000000	0.000000
0.001755	0.145327	0.006061	575.000000	24.000000	0.000000
0.001950	0.149118	0.006139	590.000000	24.000000	0.000000
0.002145	0.166288	0.005898	795.000000	29.000000	0.000000
0.002340	0.175909	0.006811	667.000000	23.000000	0.000000
0.002535	0.192691	0.006242	953.000000	30.000000	0.000000
0.002730	0.211468	0.006651	1011.000000	29.000000	0.000000
0.002925	0.239509	0.006635	1303.000000	33.000000	0.000000
0.003120	0.267655	0.007123	1412.000000	32.000000	0.000000
0.003315	0.304270	0.007716	1555.000000	31.000000	0.000000
0.003510	0.353374	0.007414	2272.000000	39.000000	0.000000
0.003705	0.408838	0.008418	2359.000000	35.000000	0.000000
0.003900	0.490726	0.008627	3236.000000	40.000000	0.000000
0.004095	0.578969	0.009613	3627.000000	38.000000	0.000000
0.004290	0.692464	0.010514	4338.000000	38.000000	0.000000
0.004485	0.835393	0.010856	5922.000000	43.000000	0.000000
0.004680	1.001308	0.012171	6768.000000	41.000000	0.000000
0.004875	1.226075	0.012579	9500.000000	47.000000	0.000000
0.005070	1.526031	0.014342	11321.000000	45.000000	0.000000
0.005265	1.842984	0.015423	14280.000000	47.000000	0.000000
0.005460	2.264169	0.016742	18290.000000	49.000000	0.000000
0.005655	2.766157	0.019099	20977.000000	46.000000	0.000000
0.005850	3.466108	0.019039	33142.000000	58.000000	0.000000
0.006045	4.421153	0.023159	36443.000000	50.000000	0.000000
0.006240	5.676983	0.024798	52410.000000	56.000000	0.000000
0.006435	7.909294	0.030087	69107.000000	53.000000	0.000000
0.006630	11.695595	0.035279	109902.000000	57.000000	0.000000
0.006825	21.224308	0.045941	213438.000000	61.000000	0.000000
0.007020	33.290145	0.060050	307335.000000	56.000000	0.000000
0.007215	41.565771	0.062766	438555.000000	64.000000	0.000000
0.007410	43.674033	0.066448	431999.000000	60.000000	0.000000
0.007605	41.485301	0.062221	444545.000000	65.000000	0.000000
0.007800	39.013430	0.058993	437352.000000	68.000000	0.000000
0.007995	38.151739	0.061594	383665.000000	61.000000	0.000000
0.008190	34.886381	0.054983	402589.000000	70.000000	0.000000
0.008385	33.166257	0.053997	377271.000000	69.000000	0.000000
0.008580	30.708656	0.050864	364503.000000	72.000000	0.000000
0.008775	28.862635	0.049658	337833.000000	71.000000	0.000000
0.008970	27.498386	0.049167	312798.000000	69.000000	0.000000
0.009165	24.894061	0.043720	324213.000000	79.000000	0.000000
0.009360	23.699879	0.043492	296939.000000	76.000000	0.000000
0.009555	21.865054	0.040974	284764.000000	79.000000	0.000000
0.009750	20.672463	0.040095	265824.000000	78.000000	0.000000
0.009945	19.658767	0.039100	252789.000000	78.000000	0.000000
0.010140	17.963484	0.036017	248758.000000	84.000000	0.000000
0.010335	17.162309	0.036074	226346.000000	80.000000	0.000000
0.010530	16.051442	0.034046	222280.000000	84.000000	0.000000
0.010725	15.363893	0.032360	225423.000000	89.000000	0.000000
0.010920	14.383096	0.031851	203919.000000	86.000000	0.000000
0.011115	13.586886	0.030094	203830.000000	91.000000	0.000000
0.011310	12.989195	0.030094	186298.000000	87.000000	0.000000
0.011505	12.311458	0.028647	184696.000000	91.000000	0.000000
0.011700	11.756906	0.027692	180253.000000	93.000000	0.000000
0.011895	11.287488	0.027133	173056.000000	93.000000	0.000000
0.012090	10.843137	0.026175	171606.000000	96.000000	0.000000
0.012285	10.479001	0.026004	162388.000000	94.000000	0.000000
0.012480	10.077551	0.024724	166135.000000	100.000000	0.000000
0.012675	9.807451	0.024270	163299.000000	101.000000	0.000000
0.012870	9.568105	0.024213	156159.000000	99.000000	0.000000
0.013065	9.325327	0.023435	158346.000000	103.000000	0.000000
0.013260	9.106121	0.023046	156125.000000	104.000000	0.000000
0.013455	9.045770	0.022645	159564.000000	107.000000	0.000000
0.013650	8.872953	0.022641	153590.000000	105.000000	0.000000
0.013845	8.892308	0.022665	153925.000000	105.000000	0.000000
0.014040	8.835335	0.022174	158765.000000	109.000000	0.000000
0.014235	8.780328	0.021807	162119.000000	112.000000	0.000000
0.014430	9.010593	0.021993	167856.000000	113.000000	0.000000
0.014625	8.903139	0.022158	161451.000000	110.000000	0.000000
0.014820	9.220952	0.021959	176335.000000	116.000000	0.000000
0.015015	9.374747	0.021953	182367.000000	118.000000	0.000000
0.015210	9.555288	0.022163	185879.000000	118.000000	0.000000
0.015405	9.956565	0.022624	193685.000000	118.000000	0.000000
0.015600	9.960117	0.022438	197038.000000	120.000000	0.000000
0.015795	10.443586	0.022603	213489.000000	124.000000	0.000000
0.015990	10.935195	0.023317	219933.000000	122.000000	0.000000
0.016185	11.277368	0.023583	228674.000000	123.000000	0.000000
0.016380	11.875865	0.024300	238852.000000	122.000000	0.000000
0.016575	12.042609	0.023983	252132.000000	127.000000	0.000000
0.016770	12.711596	0.024354	272425.000000	130.000000	0.000000
0.016965	13.203733	0.024821	282972.000000	130.000000	0.000000
0.017160	13.794318	0.025177	300177.000000	132.000000	0.000000
0.017355	14.246647	0.025587	310020.000000	132.000000	0.000000
0.017550	14.854255	0.025646	335486.000000	137.000000	0.000000
0.017745	15.234300	0.026459	331512.000000	132.000000	0.000000
0.017940	15.747376	0.026600	350465.000000	135.000000	0.000000
0.018135	16.304921	0.026485	379001.000000	141.000000	0.000000
0.018330	16.824541	0.027096	385532.000000	139.000000	0.000000
0.018525	17.259908	0.027250	401199.000000	141.000000	0.000000
0.018720	17.371666	0.027534	398069.000000	139.000000	0.000000
0.018915	17.921254	0.027866	413617.000000	140.000000	0.000000
0.019110	18.425616	0.027117	461708.000000	152.000000	0.000000
0.019305	18.612295	0.028001	441839.000000	144.000000	0.000000
0.019499	18.997117	0.027810	466633.000000	149.000000	0.000000
0.019694	19.055820	0.028234	455509.000000	145.000000	0.000000
0.019889	19.424136	0.027934	483526.000000	151.000000	0.000000
0.020084	19.528979	0.027735	495794.000000	154.000000	0.000000
0.020279	19.743879	0.028163	491485.000000	151.000000	0.000000
0.020474	19.773270	0.027729	508515.000000	156.000000	0.000000
0.020669	19.910865	0.027914	508771.000000	155.000000	0.000000
0.020864	19.681701	0.027064	528872.000000	163.000000	0.000000
0.021059	19.579618	0.027504	506762.000000	157.000000	0.000000
0.021254	19.761808	0.027991	498446.000000	153.000000	0.000000
0.021449	19.463907	0.026914	523019.000000	163.000000	0.000000
0.021644	19.171557	0.026548	521484.000000	165.000000	0.000000
0.021839	18.865104	0.026335	513148.000000	165.000000	0.000000
0.022034	18.167269	0.025766	497161.000000	166.000000	0.000000
0.022229	18.206885	0.026110	486239.000000	162.000000	0.000000
0.022424	17.013961	0.024354	488038.000000	174.000000	0.000000
0.022619	16.958274	0.024819	466871.000000	167.000000	0.000000
0.022814	16.120711	0.023844	457100.000000	172.000000	0.000000
0.023009	15.099192	0.023009	430624.000000	173.000000	0.000000
0.023204	14.852562	0.022954	418693.000000	171.000000	0.000000
0.023399	13.547926	0.021367	402016.000000	180.000000	0.000000
0.023594	13.017032	0.021364	371241.000000	173.000000	0.000000
0.023789	12.263045	0.020676	351759.000000	174.000000	0.000000
0.023984	11.264367	0.019323	339825.000000	183.000000	0.000000
0.024179	10.407064	0.018624	312246.000000	182.000000	0.000000
0.024374	9.654917	0.017939	289679.000000	182.000000	0.000000
0.024569	9.129141	0.017638	267884.000000	178.000000	0.000000
0.024764	8.287624	0.016529	251388.000000	184.000000	0.000000
0.024959	7.512682	0.015366	239028.000000	193.000000	0.000000
0.025154	6.941286	0.015046	212838.000000	186.000000	0.000000
0.025349	6.308251	0.014117	199667.000000	192.000000	0.000000
0.025544	5.846197	0.013883	177332.000000	184.000000	0.000000
0.025739	5.240363	0.012768	168458.000000	195.000000	0.000000
0.025934	4.797475	0.012279	152639.000000	193.000000	0.000000
0.026129	4.462963	0.011968	139053.000000	189.000000	0.000000
0.026324	4.083649	0.011242	131947.000000	196.000000	0.000000
0.026519	3.733693	0.010668	122486.000000	199.000000	0.000000
0.026714	3.468468	0.010156	116644.000000	204.000000	0.000000
0.026909	3.200501	0.009927	103939.000000	197.000000	0.000000
0.027104	2.978521	0.009553	97221.000000	198.000000	0.000000
0.027299	2.734858	0.009062	91071.000000	202.000000	0.000000
0.027494	2.532592	0.008615	86423.000000	207.000000	0.000000
0.027689	2.365468	0.008346	80330.000000	206.000000	0.000000
0.027884	2.264090	0.008185	76514.000000	205.000000	0.000000
0.028079	2.101891	0.007867	71379.000000	206.000000	0.000000
0.028274	1.959396	0.007453	69124.000000	214.000000	0.000000
0.028469	1.872058	0.007336	65117.000000	211.000000	0.000000
0.028664	1.765198	0.007124	61400.000000	211.000000	0.000000
0.028859	1.694608	0.006915	60062.000000	215.000000	0.000000
0.029054	1.589795	0.006713	56085.000000	214.000000	0.000000
0.029249	1.510011	0.006467	54515.000000	219.000000	0.000000
0.029444	1.439760	0.006388	50792.000000	214.000000	0.000000
0.029639	1.378763	0.006208	49322.000000	217.000000	0.000000
0.029834	1.311935	0.005974	48229.000000	223.000000	0.000000
0.030029	1.255140	0.005830	46348.000000	224.000000	0.000000
0.030224	1.203028	0.005733	44027.000000	222.000000	0.000000
0.030419	1.157915	0.005625	42376.000000	222.000000	0.000000
0.030614	1.103256	0.005430	41285.000000	227.000000	0.000000
0.030809	1.060558	0.005312	39862.000000	228.000000	0.000000
0.031004	1.029924	0.005258	38371.000000	226.000000	0.000000
0.031199	0.997574	0.005118	37988.000000	231.000000	0.000000
0.031394	0.953578	0.004983	36627.000000	233.000000	0.000000
0.031589	0.921469	0.004826	36457.000000	240.000000	0.000000
0.031784	0.897393	0.004854	34173.000000	231.000000	0.000000
0.031979	0.871096	0.004793	33028.000000	230.000000	0.000000
0.032174	0.840548	0.004668	32424.000000	234.000000	0.000000
0.032369	0.814503	0.004500	32762.000000	244.000000	0.000000
0.032564	0.795120	0.004483	31458.000000	240.000000	0.000000
0.032759	0.773358	0.004421	30597.000000	240.000000	0.000000
0.032954	0.754420	0.004385	29599.000000	238.000000	0.000000
0.033149	0.729977	0.004234	29723.000000	247.000000	0.000000
0.033344	0.707990	0.004178	28711.000000	246.000000	0.000000
0.033539	0.694293	0.004129	28270.000000	247.000000	0.000000
0.033734	0.672878	0.004065	27398.000000	247.000000	0.000000
0.033929	0.659757	0.004033	26755.000000	246.000000	0.000000
0.034124	0.644864	0.003886	27533.000000	259.000000	0.000000
0.034319	0.636342	0.003929	26225.000000	250.000000	0.000000
0.034514	0.621322	0.003883	25606.000000	250.000000	0.000000
0.034709	0.608158	0.003767	26066.000000	260.000000	0.000000
0.034904	0.597224	0.003755	25302.000000	257.000000	0.000000
0.035099	0.585387	0.003710	24897.000000	258.000000	0.000000
0.035294	0.572980	0.003707	23897.000000	253.000000	0.000000
0.035489	0.563337	0.003632	24052.000000	259.000000	0.000000
0.035684	0.551634	0.003560	24007.000000	264.000000	0.000000
0.035879	0.551608	0.003574	23824.000000	262.000000	0.000000
0.036074	0.544375	0.003510	24050.000000	268.000000	0.000000
0.036269	0.531497	0.003501	23043.000000	263.000000	0.000000
0.036464	0.523777	0.003424	23399.000000	271.000000	0.000000
0.036659	0.510848	0.003394	22653.000000	269.000000	0.000000
0.036854	0.508816	0.003394	22479.000000	268.000000	0.000000
0.037049	0.501407	0.003375	22069.000000	267.000000	0.000000
0.037244	0.499911	0.003327	22580.000000	274.000000	0.000000
0.037439	0.495040	0.003281	22768.000000	279.000000	0.000000
0.037634	0.482860	0.003258	21969.000000	276.000000	0.000000
0.037829	0.479256	0.003269	21489.000000	272.000000	0.000000
0.038024	0.478012	0.003230	21906.000000	278.000000	0.000000
0.038219	0.473725	0.003187	22100.000000	283.000000	0.000000
0.038414	0.471722	0.003191	21851.000000	281.000000	0.000000
0.038608	0.465152	0.003158	21700.000000	283.000000	0.000000
0.038803	0.459849	0.003151	21301.000000	281.000000	0.000000
0.038998	0.459295	0.003105	21881.000000	289.000000	0.000000
0.039193	0.457674	0.003121	21502.000000	285.000000	0.000000
0.039388	0.455161	0.003102	21534.000000	287.000000	0.000000
0.039583	0.451096	0.003082	21416.000000	288.000000	0.000000
0.039778	0.448864	0.003038	21828.000000	295.000000	0.000000
0.039973	0.450386	0.003064	21605.000000	291.000000	0.000000
0.040168	0.445078	0.003051	21277.000000	290.000000	0.000000
0.040363	0.442529	0.003032	21301.000000	292.000000	0.000000
0.040558	0.443171	0.003024	21478.000000	294.000000	0.000000
0.040753	0.438072	0.002957	21953.000000	304.000000	0.000000
0.040948	0.435062	0.002961	21587.000000	301.000000	0.000000
0.041143	0.434020	0.002987	21106.000000	295.000000	0.000000
0.041338	0.425936	0.002911	21415.000000	305.000000	0.000000
0.041533	0.423566	0.002907	21226.000000	304.000000	0.000000
0.041728	0.423072	0.002920	20992.000000	301.000000	0.000000
0.041923	0.420169	0.002891	21125.000000	305.000000	0.000000
0.042118	0.418894	0.002877	21199.000000	307.000000	0.000000
0.042313	0.414483	0.002830	21454.000000	314.000000	0.000000
0.042508	0.413101	0.002848	21042.000000	309.000000	0.000000
0.042703	0.411922	0.002848	20914.000000	308.000000	0.000000
0.042898	0.410130	0.002842	20823.000000	308.000000	0.000000
0.043093	0.404058	0.002768	21314.000000	320.000000	0.000000
0.043288	0.399213	0.002764	20861.000000	317.000000	0.000000
0.043483	0.397878	0.002768	20660.000000	315.000000	0.000000
0.043678	0.394897	0.002767	20375.000000	313.000000	0.000000
0.043873	0.397339	0.002732	21156.000000	323.000000	0.000000
0.044068	0.396678	0.002738	20990.000000	321.000000	0.000000
0.044263	0.392213	0.002714	20883.000000	323.000000	0.000000
0.044458	0.389832	0.002710	20692.000000	322.000000	0.000000
0.044653	0.387842	0.002682	20906.000000	327.000000	0.000000
0.044848	0.383839	0.002656	20880.000000	330.000000	0.000000
0.045043	0.380795	0.002674	20275.000000	323.000000	0.000000
0.045238	0.372367	0.002636	19949.000000	325.000000	0.000000
0.045433	0.368109	0.002586	20267.000000	334.000000	0.000000
0.045628	0.364904	0.002563	20271.000000	337.000000	0.000000
0.045823	0.363278	0.002569	20001.000000	334.000000	0.000000
0.046018	0.361009	0.002576	19638.000000	330.000000	0.000000
0.046213	0.358736	0.002549	19810.000000	335.000000	0.000000
0.046408	0.355362	0.002522	19858.000000	339.000000	0.000000
0.046603	0.351641	0.002501	19766.000000	341.000000	0.000000
0.046798	0.349010	0.002499	19503.000000	339.000000	0.000000
0.046993	0.347667	0.002505	19256.000000	336.000000	0.000000
0.047188	0.340241	0.002425	19686.000000	351.000000	0.000000
0.047383	0.336716	0.002433	19149.000000	345.000000	0.000000
0.047578	0.333479	0.002436	18745.000000	341.000000	0.000000
0.047773	0.329912	0.002409	18762.000000	345.000000	0.000000
0.047968	0.326000	0.002387	18647.000000	347.000000	0.000000
0.048163	0.320731	0.002328	18980.000000	359.000000	0.000000
0.048358	0.320563	0.002367	18336.000000	347.000000	0.000000
0.048553	0.313269	0.002334	18022.000000	349.000000	0.000000
0.048748	0.308592	0.002293	18109.000000	356.000000	0.000000
0.048943	0.304682	0.002272	17980.000000	358.000000	0.000000
0.049138	0.304492	0.002284	17768.000000	354.000000	0.000000
0.049333	0.300809	0.002255	17801.000000	359.000000	0.000000
0.049528	0.297632	0.002243	17613.000000	359.000000	0.000000
0.049722	0.291881	0.002212	17417.000000	362.000000	0.000000
0.049917	0.290551	0.002219	17146.000000	358.000000	0.000000
0.050112	0.287562	0.002189	17254.000000	364.000000	0.000000
0.050307	0.284860	0.002188	16951.000000	361.000000	0.000000
0.050502	0.277428	0.002119	17149.000000	375.000000	0.000000
0.050697	0.274102	0.002111	16853.000000	373.000000	0.000000
0.050892	0.273328	0.002128	16490.000000	366.000000	0.000000
0.051087	0.270670	0.002121	16285.000000	365.000000	0.000000
0.051282	0.268508	0.002101	16332.000000	369.000000	0.000000
0.051477	0.264059	0.002070	16279.000000	374.000000	0.000000
0.051672	0.262385	0.002060	16219.000000	375.000000	0.000000
0.051867	0.259085	0.002047	16015.000000	375.000000	0.000000
0.052062	0.256098	0.002027	15957.000000	378.000000	0.000000
0.052257	0.250935	0.002002	15718.000000	380.000000	0.000000
0.052452	0.247203	0.001994	15362.000000	377.000000	0.000000
0.052647	0.244958	0.001975	15384.000000	381.000000	0.000000
0.052842	0.243369	0.001951	15565.000000	388.000000	0.000000
0.053037	0.239296	0.001937	15265.000000	387.000000	0.000000
0.053232	0.236521	0.001926	15088.000000	387.000000	0.000000
0.053427	0.236695	0.001941	14865.000000	381.000000	0.000000
0.053622	0.232085	0.001907	14805.000000	387.000000	0.000000
0.053817	0.229806	0.001886	14849.000000	392.000000	0.000000
0.054012	0.228692	0.001881	14777.000000	392.000000	0.000000
0.054207	0.225899	0.001865	14671.000000	394.000000	0.000000
0.054402	0.225330	0.001879	14374.000000	387.000000	0.000000
0.054597	0.221800	0.001839	14551.000000	398.000000	0.000000
0.054792	0.216797	0.001820	14187.000000	397.000000	0.000000
0.054987	0.216205	0.001822	14077.000000	395.000000	0.000000
0.055182	0.214482	0.001795	14283.000000	404.000000	0.000000
0.055377	0.212396	0.001797	13969.000000	399.000000	0.000000
0.055572	0.206701	0.001755	13867.000000	407.000000	0.000000
0.055767	0.205756	0.001762	13634.000000	402.000000	0.000000
0.055962	0.204551	0.001764	13453.000000	399.000000	0.000000
0.056157	0.200442	0.001731	13414.000000	406.000000	0.000000
0.056352	0.200040	0.001723	13486.000000	409.000000	0.000000
0.056547	0.199721	0.001709	13662.000000	415.000000	0.000000
0.056742	0.197066	0.001712	13253.000000	408.000000	0.000000
0.056937	0.196501	0.001709	13215.000000	408.000000	0.000000
0.057132	0.196304	0.001684	13590.000000	420.000000	0.000000
0.057327	0.193456	0.001692	13074.000000	410.000000	0.000000
0.057522	0.187160	0.001658	12741.000000	413.000000	0.000000
0.057716	0.184884	0.001644	12647.000000	415.000000	0.000000
0.057911	0.184270	0.001626	12848.000000	423.000000	0.000000
0.058106	0.182246	0.001609	12827.000000	427.000000	0.000000
0.058301	0.181931	0.001637	12355.000000	412.000000	0.000000
0.058496	0.179466	0.001604	12513.000000	423.000000	0.000000
0.058691	0.178242	0.001597	12457.000000	424.000000	0.000000
0.058886	0.178556	0.001585	12685.000000	431.000000	0.000000
0.059081	0.175569	0.001579	12357.000000	427.000000	0.000000
0.059276	0.172192	0.001575	11949.000000	421.000000	0.000000
0.059471	0.170607	0.001553	12064.000000	429.000000	0.000000
0.059666	0.166627	0.001533	11810.000000	430.000000	0.000000
0.059861	0.164814	0.001509	11926.000000	439.000000	0.000000
0.060056	0.161797	0.001507	11521.000000	432.000000	0.000000
0.060251	0.162177	0.001509	11548.000000	432.000000	0.000000
0.060446	0.161445	0.001489	11762.000000	442.000000	0.000000
0.060641	0.161664	0.001495	11698.000000	439.000000	0.000000
0.060836	0.157109	0.001484	11213.000000	433.000000	0.000000
0.061031	0.154741	0.001466	11146.000000	437.000000	0.000000
0.061226	0.154244	0.001449	11339.000000	446.000000	0.000000
0.061421	0.151523	0.001436	11139.000000	446.000000	0.000000
0.061616	0.150853	0.001436	11040.000000	444.000000	0.000000
0.061811	0.150515	0.001441	10916.000000	440.000000	0.000000
0.062006	0.147912	0.001412	10971.000000	450.000000	0.000000
0.062201	0.146578	0.001406	10872.000000	450.000000	0.000000
0.062396	0.144949	0.001395	10799.000000	452.000000	0.000000
0.062591	0.143772	0.001388	10735.000000	453.000000	0.000000
0.062786	0.142996	0.001384	10677.000000	453.000000	0.000000
0.062981	0.142031	0.001372	10722.000000	458.000000	0.000000
0.063176	0.142118	0.001381	10588.000000	452.000000	0.000000
0.063371	0.139434	0.001365	10434.000000	454.000000	0.000000
0.063566	0.136892	0.001347	10334.000000	458.000000	0.000000
0.063761	0.136220	0.001335	10418.000000	464.000000	0.000000
0.063956	0.135462	0.001335	10293.000000	461.000000	0.000000
0.064151	0.134432	0.001337	10104.000000	456.000000	0.000000
0.064345	0.132330	0.001320	10055.000000	461.000000	0.000000
0.064540	0.132019	0.001304	10249.000000	471.000000	0.000000
0.064735	0.131971	0.001302	10267.000000	472.000000	0.000000
0.064930	0.129262	0.001294	9971.000000	468.000000	0.000000
0.065125	0.128561	0.001298	9811.000000	463.000000	0.000000
0.065320	0.127589	0.001283	9884.000000	470.000000	0.000000
0.065515	0.126200	0.001267	9922.000000	477.000000	0.000000
0.065710	0.127695	0.001289	9808.000000	466.000000	0.000000
0.065905	0.126959	0.001277	9877.000000	472.000000	0.000000
0.066100	0.124501	0.001249	9932.000000	484.000000	0.000000
0.066295	0.123406	0.001246	9804.000000	482.000000	0.000000
0.066490	0.123185	0.001243	9827.000000	484.000000	0.000000
0.066685	0.121381	0.001245	9503.000000	475.000000	0.000000
0.066880	0.120215	0.001234	9491.000000	479.000000	0.000000
0.067075	0.120565	0.001229	9618.000000	484.000000	0.000000
0.067270	0.119938	0.001221	9647.000000	488.000000	0.000000
0.067465	0.118691	0.001219	9488.000000	485.000000	0.000000
0.067660	0.116790	0.001214	9259.000000	481.000000	0.000000
0.067855	0.116455	0.001196	9482.000000	494.000000	0.000000
0.068050	0.113989	0.001188	9206.000000	490.000000	0.000000
0.068245	0.114631	0.001193	9239.000000	489.000000	0.000000
0.068440	0.114576	0.001186	9329.000000	494.000000	0.000000
0.068635	0.114036	0.001183	9285.000000	494.000000	0.000000
0.068830	0.114302	0.001180	9382.000000	498.000000	0.000000
0.069025	0.114452	0.001187	9300.000000	493.000000	0.000000
0.069220	0.113251	0.001176	9277.000000	497.000000	0.000000
0.069415	0.111543	0.001161	9229.000000	502.000000	0.000000
0.069610	0.110655	0.001154	9192.000000	504.000000	0.000000
0.069804	0.111640	0.001156	9329.000000	507.000000	0.000000
0.069999	0.110149	0.001158	9041.000000	498.000000	0.000000
0.070194	0.108009	0.001139	8990.000000	505.000000	0.000000
0.070389	0.108542	0.001139	9088.000000	508.000000	0.000000
0.070584	0.108598	0.001142	9039.000000	505.000000	0.000000
0.070779	0.107943	0.001137	9020.000000	507.000000	0.000000
0.070974	0.107934	0.001130	9126.000000	513.000000	0.000000
0.071169	0.109035	0.001133	9255.000000	515.000000	0.000000
0.071364	0.107777	0.001126	9166.000000	516.000000	0.000000
0.071559	0.105770	0.001126	8821.000000	506.000000	0.000000
0.071754	0.105576	0.001116	8944.000000	514.000000	0.000000
0.071949	0.105330	0.001106	9062.000000	522.000000	0.000000
0.072144	0.105555	0.001103	9151.000000	526.000000	0.000000
0.072339	0.105257	0.001108	9021.000000	520.000000	0.000000
0.072534	0.104800	0.001109	8930.000000	517.000000	0.000000
0.072729	0.103378	0.001097	8877.000000	521.000000	0.000000
0.072924	0.102608	0.001083	8980.000000	531.000000	0.000000
0.073119	0.103041	0.001093	8882.000000	523.000000	0.000000
0.073314	0.101181	0.001084	8705.000000	522.000000	0.000000
0.073509	0.102708	0.001087	8921.000000	527.000000	0.000000
0.073704	0.101785	0.001074	8975.000000	535.000000	0.000000
0.073899	0.102534	0.001078	9041.000000	535.000000	0.000000
0.074094	0.102409	0.001086	8895.000000	527.000000	0.000000
0.074289	0.101090	0.001072	8897.000000	534.000000	0.000000
0.074484	0.100101	0.001059	8942.000000	542.000000	0.000000
0.074678	0.100604	0.001066	8904.000000	537.000000	0.000000
0.074873	0.099694	0.001062	8807.000000	536.000000	0.000000
0.075068	0.101408	0.001073	8925.000000	534.000000	0.000000
0.075263	0.100799	0.001064	8971.000000	540.000000	0.000000
0.075458	0.100572	0.001054	9100.000000	549.000000	0.000000
0.075653	0.099751	0.001063	8812.000000	536.000000	0.000000
0.075848	0.098823	0.001044	8958.000000	550.000000	0.000000
0.076043	0.099103	0.001047	8967.000000	549.000000	0.000000
0.076238	0.098531	0.001044	8899.000000	548.000000	0.000000
0.076433	0.098699	0.001043	8963.000000	551.000000	0.000000
0.076628	0.098079	0.001049	8745.000000	541.000000	0.000000
0.076823	0.096688	0.001027	8860.000000	556.000000	0.000000
0.077018	0.095520	0.001017	8816.000000	560.000000	0.000000
0.077213	0.094755	0.001020	8636.000000	553.000000	0.000000
0.077408	0.094562	0.001018	8634.000000	554.000000	0.000000
0.077603	0.095333	0.001024	8673.000000	552.000000	0.000000
0.077798	0.094289	0.001006	8780.000000	565.000000	0.000000
0.077993	0.092528	0.001000	8555.000000	561.000000	0.000000
0.078188	0.092726	0.001002	8558.000000	560.000000	0.000000
0.078383	0.092735	0.000999	8620.000000	564.000000	0.000000
0.078578	0.092333	0.000995	8613.000000	566.000000	0.000000
0.078773	0.093437	0.001001	8716.000000	566.000000	0.000000
0.078967	0.091187	0.000991	8461.000000	563.000000	0.000000
0.079162	0.092189	0.000997	8554.000000	563.000000	0.000000
0.079357	0.091648	0.000983	8685.000000	575.000000	0.000000
0.079552	0.090266	0.000976	8554.000000	575.000000	0.000000
0.079747	0.091175	0.000986	8550.000000	569.000000	0.000000
0.079942	0.091676	0.000989	8597.000000	569.000000	0.000000
0.080137	0.091652	0.000986	8640.000000	572.000000	0.000000
0.080332	0.090686	0.000967	8803.000000	589.000000	0.000000
0.080527	0.089207	0.000969	8483.000000	577.000000	0.000000
0.080722	0.088271	0.000963	8394.000000	577.000000	0.000000
0.080917	0.088876	0.000961	8554.000000	584.000000	0.000000
0.081112	0.086755	0.000952	8307.000000	581.000000	0.000000
0.081307	0.087564	0.000951	8471.000000	587.000000	0.000000
0.081502	0.088545	0.000965	8420.000000	577.000000	0.000000
0.081697	0.088908	0.000959	8601.000000	587.000000	0.000000
0.081892	0.087692	0.000946	8599.000000	595.000000	0.000000
0.082087	0.087586	0.000950	8502.000000	589.000000	0.000000
0.082282	0.085565	0.000937	8334.000000	591.000000	0.000000
0.082477	0.086075	0.000947	8256.000000	582.000000	0.000000
0.082672	0.085813	0.000934	8443.000000	597.000000	0.000000
0.082866	0.086266	0.000935	8516.000000	599.000000	0.000000
0.083061	0.085349	0.000935	8327.000000	592.000000	0.000000
0.083256	0.084786	0.000931	8300.000000	594.000000	0.000000
0.083451	0.086192	0.000937	8466.000000	596.000000	0.000000
0.083646	0.084920	0.000921	8495.000000	607.000000	0.000000
0.083841	0.083630	0.000918	8297.000000	602.000000	0.000000
0.084036	0.083375	0.000917	8258.000000	601.000000	0.000000
0.084231	0.082768	0.000908	8307.000000	609.000000	0.000000
0.084426	0.083162	0.000914	8278.000000	604.000000	0.000000
0.084621	0.083551	0.000914	8358.000000	607.000000	0.000000
0.084816	0.082536	0.000911	8202.000000	603.000000	0.000000
0.085011	0.081575	0.000905	8120.000000	604.000000	0.000000
0.085206	0.081623	0.000894	8340.000000	620.000000	0.000000
0.085401	0.081263	0.000894	8263.000000	617.000000	0.000000
0.085596	0.080450	0.000893	8114.000000	612.000000	0.000000
0.085791	0.081418	0.000898	8225.000000	613.000000	0.000000
0.085986	0.081459	0.000897	8256.000000	615.000000	0.000000
0.086181	0.081397	0.000890	8357.000000	623.000000	0.000000
0.086376	0.081248	0.000895	8248.000000	616.000000	0.000000
0.086570	0.081050	0.000891	8268.000000	619.000000	0.000000
0.086765	0.080236	0.000883	8251.000000	624.000000	0.000000
0.086960	0.078807	0.000874	8130.000000	626.000000	0.000000
0.087155	0.078400	0.000871	8101.000000	627.000000	0.000000
0.087350	0.078450	0.000881	7938.000000	614.000000	0.000000
0.087545	0.078047	0.000867	8103.000000	630.000000	0.000000
0.087740	0.077633	0.000861	8124.000000	635.000000	0.000000
0.087935	0.076833	0.000860	7977.000000	630.000000	0.000000
0.088130	0.076808	0.000857	8025.000000	634.000000	0.000000
0.088325	0.076714	0.000860	7952.000000	629.000000	0.000000
0.088520	0.077012	0.000858	8059.000000	635.000000	0.000000
0.088715	0.076913	0.000852	8150.000000	643.000000	0.000000
0.088910	0.076901	0.000859	8022.000000	633.000000	0.000000
0.089105	0.076353	0.000854	7990.000000	635.000000	0.000000
0.089300	0.075084	0.000844	7919.000000	640.000000	0.000000
0.089495	0.074884	0.000841	7935.000000	643.000000	0.000000
0.089690	0.075928	0.000848	8008.000000	640.000000	0.000000
0.089884	0.075346	0.000848	7897.000000	636.000000	0.000000
0.090079	0.075281	0.000836	8101.000000	653.000000	0.000000
0.090274	0.074527	0.000830	8069.000000	657.000000	0.000000
0.090469	0.073636	0.000832	7839.000000	646.000000	0.000000
0.090664	0.074286	0.000839	7847.000000	641.000000	0.000000
0.090859	0.075106	0.000837	8045.000000	650.000000	0.000000
0.091054	0.074808	0.000832	8087.000000	656.000000	0.000000
0.091249	0.074505	0.000831	8042.000000	655.000000	0.000000
0.091444	0.074496	0.000831	8041.000000	655.000000	0.000000
0.091639	0.072948	0.000818	7946.000000	661.000000	0.000000
0.091834	0.072810	0.000818	7919.000000	660.000000	0.000000
0.092029	0.072433	0.000816	7878.000000	660.000000	0.000000
0.092224	0.071881	0.000817	7735.000000	653.000000	0.000000
0.092419	0.072810	0.000821	7871.000000	656.000000	0.000000
0.092614	0.073090	0.000812	8106.000000	673.000000	0.000000
0.092809	0.073533	0.000820	8046.000000	664.000000	0.000000
0.093003	0.073339	0.000817	8049.000000	666.000000	0.000000
0.093198	0.071500	0.000810	7800.000000	662.000000	0.000000
0.093393	0.071568	0.000806	7890.000000	669.000000	0.000000
0.093588	0.070645	0.000795	7893.000000	678.000000	0.000000
0.093783	0.070436	0.000798	7800.000000	672.000000	0.000000
0.093978	0.070457	0.000799	7779.000000	670.000000	0.000000
0.094173	0.071166	0.000800	7916.000000	675.000000	0.000000
0.094368	0.070051	0.000792	7815.000000	677.000000	0.000000
0.094563	0.069661	0.000791	7760.000000	676.000000	0.000000
0.094758	0.070098	0.000795	7774.000000	673.000000	0.000000
0.094953	0.070147	0.000789	7895.000000	683.000000	0.000000
0.095148	0.069902	0.000786	7902.000000	686.000000	0.000000
0.095343	0.069916	0.000788	7869.000000	683.000000	0.000000
0.095538	0.069205	0.000784	7789.000000	683.000000	0.000000
0.095733	0.070277	0.000795	7817.000000	675.000000	0.000000
0.095927	0.070526	0.000788	8019.000000	690.000000	0.000000
0.096122	0.069308	0.000777	7949.000000	696.000000	0.000000
0.096317	0.068262	0.000774	7784.000000	692.000000	0.000000
0.096512	0.068346	0.000780	7681.000000	682.000000	0.000000
0.096707	0.068963	0.000776	7898.000000	695.000000	0.000000
0.096902	0.069009	0.000775	7926.000000	697.000000	0.000000
0.097097	0.068054	0.000773	7749.000000	691.000000	0.000000
0.097292	0.067296	0.000767	7707.000000	695.000000	0.000000
0.097487	0.066521	0.000758	7706.000000	703.000000	0.000000
0.097682	0.066441	0.000760	7642.000000	698.000000	0.000000
0.097877	0.066746	0.000758	7754.000000	705.000000	0.000000
0.098072	0.067573	0.000767	7761.000000	697.000000	0.000000
0.098267	0.067853	0.000766	7849.000000	702.000000	0.000000
0.098462	0.067858	0.000762	7939.000000	710.000000	0.000000
0.098657	0.067530	0.000762	7845.000000	705.000000	0.000000
0.098851	0.067881	0.000764	7897.000000	706.000000	0.000000
0.099046	0.069103	0.000775	7948.000000	698.000000	0.000000
0.099241	0.067917	0.000759	8013.000000	716.000000	0.000000
0.099436	0.067173	0.000757	7881.000000	712.000000	0.000000
0.099631	0.066392	0.000750	7844.000000	717.000000	0.000000
0.099826	0.067529	0.000758	7945.000000	714.000000	0.000000
0.100021	0.067129	0.000754	7920.000000	716.000000	0.000000
0.100216	0.066243	0.000746	7881.000000	722.000000	0.000000
0.100411	0.066586	0.000753	7823.000000	713.000000	0.000000
0.100606	0.067217	0.000757	7886.000000	712.000000	0.000000
0.100801	0.066094	0.000744	7885.000000	724.000000	0.000000
0.100996	0.066090	0.000742	7928.000000	728.000000	0.000000
0.101191	0.066036	0.000744	7878.000000	724.000000	0.000000
0.101385	0.066410	0.000750	7846.000000	717.000000	0.000000
0.101580	0.065632	0.000740	7873.000000	728.000000	0.000000
0.101775	0.065044	0.000735	7824.000000	730.000000	0.000000
0.101970	0.064825	0.000733	7819.000000	732.000000	0.000000
0.102165	0.064952	0.000733	7845.000000	733.000000	0.000000
0.102360	0.065126	0.000736	7823.000000	729.000000	0.000000
0.102555	0.065485	0.000733	7974.000000	739.000000	0.000000
0.102750	0.065600	0.000736	7934.000000	734.000000	0.000000
0.102945	0.065698	0.000738	7935.000000	733.000000	0.000000
0.103140	0.064892	0.000733	7827.000000	732.000000	0.000000
0.103335	0.063719	0.000722	7780.000000	741.000000	0.000000
0.103530	0.063550	0.000718	7843.000000	749.000000	0.000000
0.103725	0.064247	0.000727	7802.000000	737.000000	0.000000
0.103919	0.064647	0.000732	7808.000000	733.000000	0.000000
0.104114	0.064687	0.000723	7994.000000	750.000000	0.000000
0.104309	0.064900	0.000724	8031.000000	751.000000	0.000000
0.104504	0.064690	0.000723	8005.000000	751.000000	0.000000
0.104699	0.065514	0.000730	8053.000000	746.000000	0.000000
0.104894	0.063955	0.000720	7893.000000	749.000000	0.000000
0.105089	0.062609	0.000709	7799.000000	756.000000	0.000000
0.105284	0.063145	0.000715	7793.000000	749.000000	0.000000
0.105479	0.063212	0.000715	7822.000000	751.000000	0.000000
0.105674	0.063479	0.000715	7876.000000	753.000000	0.000000
0.105869	0.063012	0.000707	7953.000000	766.000000	0.000000
0.106064	0.061684	0.000700	7765.000000	764.000000	0.000000
0.106259	0.063455	0.000716	7852.000000	751.000000	0.000000
0.106453	0.062934	0.000711	7829.000000	755.000000	0.000000
0.106648	0.062991	0.000706	7971.000000	768.000000	0.000000
0.106843	0.062682	0.000707	7870.000000	762.000000	0.000000
0.107038	0.062590	0.000704	7910.000000	767.000000	0.000000
0.107233	0.063100	0.000709	7912.000000	761.000000	0.000000
0.107428	0.062694	0.000702	7985.000000	773.000000	0.000000
0.107623	0.061778	0.000697	7848.000000	771.000000	0.000000
0.107818	0.062099	0.000701	7858.000000	768.000000	0.000000
0.108013	0.062941	0.000705	7975.000000	769.000000	0.000000
0.108208	0.062022	0.000696	7930.000000	776.000000	0.000000
0.108403	0.062103	0.000694	8012.000000	783.000000	0.000000
0.108597	0.061670	0.000697	7824.000000	770.000000	0.000000
0.108792	0.061361	0.000695	7805.000000	772.000000	0.000000
0.108987	0.061268	0.000690	7874.000000	780.000000	0.000000
0.109182	0.062963	0.000697	8154.000000	786.000000	0.000000
0.109377	0.062127	0.000692	8056.000000	787.000000	0.000000
0.109572	0.061454	0.000691	7918.000000	782.000000	0.000000
0.109767	0.061860	0.000696	7899.000000	775.000000	0.000000
0.109962	0.061739	0.000687	8087.000000	795.000000	0.000000
0.110157	0.061879	0.000693	7983.000000	783.000000	0.000000
0.110352	0.062028	0.000692	8043.000000	787.000000	0.000000
0.110547	0.061482	0.000686	8033.000000	793.000000	0.000000
0.110742	0.061935	0.000689	8082.000000	792.000000	0.000000
0.110936	0.062429	0.000691	8167.000000	794.000000	0.000000
0.111131	0.061928	0.000691	8030.000000	787.000000	0.000000
0.111326	0.062556	0.000692	8163.000000	792.000000	0.000000
0.111521	0.061468	0.000683	8102.000000	800.000000	0.000000
0.111716	0.061307	0.000681	8101.000000	802.000000	0.000000
0.111911	0.063097	0.000689	8379.000000	806.000000	0.000000
0.112106	0.062048	0.000689	8117.000000	794.000000	0.000000
0.112301	0.060846	0.000679	8040.000000	802.000000	0.000000
0.112496	0.060567	0.000675	8053.000000	807.000000	0.000000
0.112691	0.061133	0.000680	8088.000000	803.000000	0.000000
0.112886	0.061073	0.000679	8090.000000	804.000000	0.000000
0.113080	0.061210	0.000681	8088.000000	802.000000	0.000000
0.113275	0.060480	0.000670	8151.000000	818.000000	0.000000
0.113470	0.061114	0.000675	8186.000000	813.000000	0.000000
0.113665	0.060537	0.000675	8039.000000	806.000000	0.000000
0.113860	0.060132	0.000672	8005.000000	808.000000	0.000000
0.114055	0.060652	0.000669	8224.000000	823.000000	0.000000
0.114250	0.059943	0.000665	8118.000000	822.000000	0.000000
0.114445	0.059646	0.000666	8009.000000	815.000000	0.000000
0.114640	0.059630	0.000667	7997.000000	814.000000	0.000000
0.114835	0.059257	0.000665	7947.000000	814.000000	0.000000
0.115029	0.060505	0.000668	8194.000000	822.000000	0.000000
0.115224	0.060094	0.000665	8178.000000	826.000000	0.000000
0.115419	0.059332	0.000660	8084.000000	827.000000	0.000000
0.115614	0.058759	0.000656	8035.000000	830.000000	0.000000
0.115809	0.058662	0.000655	8012.000000	829.000000	0.000000
0.116004	0.059231	0.000659	8080.000000	828.000000	0.000000
0.116199	0.059604	0.000663	8072.000000	822.000000	0.000000
0.116394	0.059377	0.000658	8139.000000	832.000000	0.000000
0.116589	0.059934	0.000657	8324.000000	843.000000	0.000000
0.116784	0.060339	0.000665	8241.000000	829.000000	0.000000
0.116979	0.059856	0.000659	8244.000000	836.000000	0.000000
0.117173	0.059087	0.000659	8031.000000	825.000000	0.000000
0.117368	0.059155	0.000651	8245.000000	846.000000	0.000000
0.117563	0.059222	0.000653	8225.000000	843.000000	0.000000
0.117758	0.059802	0.000657	8276.000000	840.000000	0.000000
0.117953	0.059779	0.000658	8253.000000	838.000000	0.000000
0.118148	0.059548	0.000656	8231.000000	839.000000	0.000000
0.118343	0.059054	0.000650	8260.000000	849.000000	0.000000
0.118538	0.059095	0.000650	8256.000000	848.000000	0.000000
0.118733	0.058796	0.000651	8156.000000	842.000000	0.000000
0.118928	0.059512	0.000650	8373.000000	854.000000	0.000000
0.119122	0.059546	0.000649	8417.000000	858.000000	0.000000
0.119317	0.059507	0.000652	8333.000000	850.000000	0.000000
0.119512	0.059506	0.000652	8323.000000	849.000000	0.000000
0.119707	0.060384	0.000658	8416.000000	846.000000	0.000000
0.119902	0.059662	0.000647	8512.000000	866.000000	0.000000
0.120097	0.058658	0.000643	8330.000000	862.000000	0.000000
0.120292	0.058724	0.000646	8262.000000	854.000000	0.000000
0.120487	0.058720	0.000647	8242.000000	852.000000	0.000000
0.120682	0.059464	0.000646	8464.000000	864.000000	0.000000
0.120876	0.058530	0.000640	8360.000000	867.000000	0.000000
0.121071	0.058736	0.000643	8341.000000	862.000000	0.000000
0.121266	0.058923	0.000646	8319.000000	857.000000	0.000000
0.121461	0.058802	0.000638	8486.000000	876.000000	0.000000
0.121656	0.057687	0.000634	8287.000000	872.000000	0.000000
0.121851	0.057766	0.000632	8346.000000	877.000000	0.000000
0.122046	0.057986	0.000639	8244.000000	863.000000	0.000000
0.122241	0.057803	0.000637	8237.000000	865.000000	0.000000
0.122436	0.058039	0.000633	8414.000000	880.000000	0.000000
0.122631	0.057753	0.000632	8344.000000	877.000000	0.000000
0.122825	0.057824	0.000636	8278.000000	869.000000	0.000000
0.123020	0.058603	0.000636	8486.000000	879.000000	0.000000
0.123215	0.058765	0.000633	8616.000000	890.000000	0.000000
0.123410	0.057457	0.000630	8320.000000	879.000000	0.000000
0.123605	0.058168	0.000634	8423.000000	879.000000	0.000000
0.123800	0.057263	0.000629	8292.000000	879.000000	0.000000
0.123995	0.057398	0.000622	8510.000000	900.000000	0.000000
0.124190	0.057119	0.000628	8271.000000	879.000000	0.000000
0.124385	0.057208	0.000627	8331.000000	884.000000	0.000000
0.124579	0.057603	0.000629	8379.000000	883.000000	0.000000
0.124774	0.057507	0.000627	8403.000000	887.000000	0.000000
0.124969	0.057518	0.000620	8613.000000	909.000000	0.000000
0.125164	0.057231	0.000625	8372.000000	888.000000	0.000000
0.125359	0.057877	0.000629	8476.000000	889.000000	0.000000
0.125554	0.057767	0.000626	8517.000000	895.000000	0.000000
0.125749	0.057510	0.000622	8536.000000	901.000000	0.000000
0.125944	0.057128	0.000621	8451.000000	898.000000	0.000000
0.126138	0.056696	0.000620	8359.000000	895.000000	0.000000
0.126333	0.057113	0.000619	8524.000000	906.000000	0.000000
0.126528	0.057345	0.000619	8587.000000	909.000000	0.000000
0.126723	0.057125	0.000619	8507.000000	904.000000	0.000000
0.126918	0.057350	0.000622	8512.000000	901.000000	0.000000
0.127113	0.056559	0.000618	8376.000000	899.000000	0.000000
0.127308	0.057624	0.000617	8733.000000	920.000000	0.000000
0.127503	0.057209	0.000618	8557.000000	908.000000	0.000000
0.127698	0.057111	0.000617	8580.000000	912.000000	0.000000
0.127892	0.056973	0.000618	8503.000000	906.000000	0.000000
0.128087	0.057288	0.000617	8616.000000	913.000000	0.000000
0.128282	0.057417	0.000615	8730.000000	923.000000	0.000000
0.128477	0.056743	0.000612	8590.000000	919.000000	0.000000
0.128672	0.056155	0.000612	8427.000000	911.000000	0.000000
0.128867	0.056190	0.000610	8497.000000	918.000000	0.000000
0.129062	0.056152	0.000608	8519.000000	921.000000	0.000000
0.129257	0.056168	0.000605	8614.000000	931.000000	0.000000
0.129451	0.057076	0.000616	8584.000000	913.000000	0.000000
0.129646	0.056638	0.000611	8602.000000	922.000000	0.000000
0.129841	0.055698	0.000600	8606.000000	938.000000	0.000000
0.130036	0.056200	0.000608	8554.000000	924.000000	0.000000
0.130231	0.056444	0.000608	8619.000000	927.000000	0.000000
0.130426	0.055624	0.000605	8448.000000	922.000000	0.000000
0.130621	0.056882	0.000608	8742.000000	933.000000	0.000000
0.130816	0.056216	0.000604	8649.000000	934.000000	0.000000
0.131011	0.056338	0.000605	8677.000000	935.000000	0.000000
0.131205	0.055933	0.000600	8679.000000	942.000000	0.000000
0.131400	0.056377	0.000605	8683.000000	935.000000	0.000000
0.131595	0.056131	0.000601	8719.000000	943.000000	0.000000
0.131790	0.055695	0.000601	8587.000000	936.000000	0.000000
0.131985	0.055153	0.000600	8449.000000	930.000000	0.000000
0.132180	0.055807	0.000597	8733.000000	950.000000	0.000000
0.132375	0.056037	0.000598	8769.000000	950.000000	0.000000
0.132570	0.055126	0.000595	8590.000000	946.000000	0.000000
0.132764	0.055076	0.000596	8546.000000	942.000000	0.000000
0.132959	0.055931	0.000600	8697.000000	944.000000	0.000000
0.133154	0.055863	0.000594	8852.000000	962.000000	0.000000
0.133349	0.055612	0.000595	8739.000000	954.000000	0.000000
0.133544	0.056200	0.000601	8748.000000	945.000000	0.000000
0.133739	0.056002	0.000599	8754.000000	949.000000	0.000000
0.133934	0.055930	0.000598	8752.000000	950.000000	0.000000
0.134129	0.055435	0.000592	8775.000000	961.000000	0.000000
0.134323	0.055172	0.000591	8706.000000	958.000000	0.000000
0.134518	0.056035	0.000597	8796.000000	953.000000	0.000000
0.134713	0.056181	0.000593	8967.000000	969.000000	0.000000
0.134908	0.056325	0.000596	8925.000000	962.000000	0.000000
0.135103	0.055199	0.000589	8792.000000	967.000000	0.000000
0.135298	0.055211	0.000592	8703.000000	957.000000	0.000000
0.135493	0.055769	0.000593	8846.000000	963.000000	0.000000
0.135687	0.055446	0.000586	8950.000000	980.000000	0.000000
0.135882	0.054697	0.000586	8703.000000	966.000000	0.000000
0.136077	0.054935	0.000587	8759.000000	968.000000	0.000000
0.136272	0.053975	0.000582	8597.000000	967.000000	0.000000
0.136467	0.054435	0.000583	8733.000000	974.000000	0.000000
0.136662	0.054990	0.000586	8813.000000	973.000000	0.000000
0.136857	0.055218	0.000588	8804.000000	968.000000	0.000000
0.137052	0.055024	0.000583	8909.000000	983.000000	0.000000
0.137246	0.055359	0.000583	9027.000000	990.000000	0.000000
0.137441	0.054455	0.000582	8754.000000	976.000000	0.000000
0.137636	0.054257	0.000580	8749.000000	979.000000	0.000000
0.137831	0.054399	0.000582	8736.000000	975.000000	0.000000
0.138026	0.054709	0.000577	8975.000000	996.000000	0.000000
0.138221	0.054611	0.000579	8905.000000	990.000000	0.000000
0.138416	0.054841	0.000583	8843.000000	979.000000	0.000000
0.138610	0.054040	0.000579	8705.000000	978.000000	0.000000
0.138805	0.053377	0.000573	8686.000000	988.000000	0.000000
0.139000	0.053932	0.000573	8874.000000	999.000000	0.000000
0.139195	0.054954	0.000579	9006.000000	995.000000	0.000000
0.139390	0.054876	0.000580	8939.000000	989.000000	0.000000
0.139585	0.054819	0.000576	9047.000000	1002.000000	0.000000
0.139780	0.054528	0.000576	8963.000000	998.000000	0.000000
0.139974	0.053883	0.000575	8786.000000	990.000000	0.000000
0.140169	0.053759	0.000573	8810.000000	995.000000	0.000000
0.140364	0.053931	0.000573	8856.000000	997.000000	0.000000
0.140559	0.054219	0.000569	9073.000000	1016.000000	0.000000
0.140754	0.053985	0.000571	8936.000000	1005.000000	0.000000
0.140949	0.053851	0.000571	8896.000000	1003.000000	0.000000
0.141144	0.054286	0.000574	8950.000000	1001.000000	0.000000
0.141338	0.054921	0.000574	9145.000000	1011.000000	0.000000
0.141533	0.054856	0.000575	9098.000000	1007.000000	0.000000
0.141728	0.055519	0.000579	9208.000000	1007.000000	0.000000
0.141923	0.055441	0.000578	9186.000000	1006.000000	0.000000
0.142118	0.053995	0.000567	9062.000000	1019.000000	0.000000
0.142313	0.054193	0.000568	9104.000000	1020.000000	0.000000
0.142508	0.053942	0.000569	8973.000000	1010.000000	0.000000
0.142702	0.053989	0.000570	8963.000000	1008.000000	0.000000
0.142897	0.053963	0.000566	9092.000000	1023.000000	0.000000
0.143092	0.053856	0.000563	9136.000000	1030.000000	0.000000
0.143287	0.054140	0.000568	9095.000000	1020.000000	0.000000
0.143482	0.053654	0.000566	8978.000000	1016.000000	0.000000
0.143677	0.053209	0.000563	8921.000000	1018.000000	0.000000
0.143872	0.053812	0.000562	9164.000000	1034.000000	0.000000
0.144066	0.054104	0.000565	9169.000000	1029.000000	0.000000
0.144261	0.053842	0.000564	9098.000000	1026.000000	0.000000
0.144456	0.053367	0.000562	9009.000000	1025.000000	0.000000
0.144651	0.053531	0.000559	9160.000000	1039.000000	0.000000
0.144846	0.053942	0.000565	9106.000000	1025.000000	0.000000
0.145041	0.054095	0.000564	9203.000000	1033.000000	0.000000
0.145236	0.053621	0.000562	9087.000000	1029.000000	0.000000
0.145430	0.053671	0.000558	9237.000000	1045.000000	0.000000
0.145625	0.054111	0.000562	9286.000000	1042.000000	0.000000
0.145820	0.054706	0.000567	9307.000000	1033.000000	0.000000
0.146015	0.053873	0.000562	9174.000000	1034.000000	0.000000
0.146210	0.053102	0.000558	9069.000000	1037.000000	0.000000
0.146405	0.052231	0.000550	9032.000000	1050.000000	0.000000
0.146599	0.053394	0.000557	9198.000000	1046.000000	0.000000
0.146794	0.053965	0.000561	9243.000000	1040.000000	0.000000
0.146989	0.054436	0.000559	9467.000000	1056.000000	0.000000
0.147184	0.053950	0.000558	9338.000000	1051.000000	0.000000
0.147379	0.053096	0.000554	9199.000000	1052.000000	0.000000
0.147574	0.053480	0.000556	9239.000000	1049.000000	0.000000
0.147769	0.052875	0.000553	9152.000000	1051.000000	0.000000
0.147963	0.052480	0.000549	9144.000000	1058.000000	0.000000
0.148158	0.052816	0.000552	9159.000000	1053.000000	0.000000
0.148353	0.053418	0.000554	9281.000000	1055.000000	0.000000
0.148548	0.053577	0.000556	9291.000000	1053.000000	0.000000
0.148743	0.053533	0.000554	9345.000000	1060.000000	0.000000
0.148938	0.054345	0.000554	9612.000000	1074.000000	0.000000
0.149132	0.054035	0.000557	9397.000000	1056.000000	0.000000
0.149327	0.053454	0.000553	9340.000000	1061.000000	0.000000
0.149522	0.053287	0.000551	9337.000000	1064.000000	0.000000
0.149717	0.053476	0.000551	9423.000000	1070.000000	0.000000
0.149912	0.053418	0.000552	9360.000000	1064.000000	0.000000
0.150107	0.053503	0.000553	9366.000000	1063.000000	0.000000
0.150301	0.053003	0.000548	9357.000000	1072.000000	0.000000
0.150496	0.053102	0.000545	9497.000000	1086.000000	0.000000
0.150691	0.053324	0.000551	9361.000000	1066.000000	0.000000
0.150886	0.053419	0.000551	9404.000000	1069.000000	0.000000
0.151081	0.053611	0.000552	9429.000000	1068.000000	0.000000
0.151276	0.053135	0.000545	9494.000000	1085.000000	0.000000
0.151471	0.052970	0.000542	9543.000000	1094.000000	0.000000
0.151665	0.052855	0.000548	9296.000000	1068.000000	0.000000
0.151860	0.052478	0.000543	9342.000000	1081.000000	0.000000
0.152055	0.052932	0.000544	9475.000000	1087.000000	0.000000
0.152250	0.052528	0.000543	9368.000000	1083.000000	0.000000
0.152445	0.052539	0.000542	9396.000000	1086.000000	0.000000
0.152640	0.052661	0.000544	9357.000000	1079.000000	0.000000
0.152834	0.052735	0.000542	9483.000000	1092.000000	0.000000
0.153029	0.053634	0.000545	9680.000000	1096.000000	0.000000
0.153224	0.053552	0.000547	9577.000000	1086.000000	0.000000
0.153419	0.051926	0.000538	9329.000000	1091.000000	0.000000
0.153614	0.052895	0.000543	9503.000000	1091.000000	0.000000
0.153809	0.053721	0.000541	9846.000000	1113.000000	0.000000
0.154003	0.053398	0.000545	9611.000000	1093.000000	0.000000
0.154198	0.053071	0.000544	9517.000000	1089.000000	0.000000
0.154393	0.052742	0.000540	9545.000000	1099.000000	0.000000
0.154588	0.052908	0.000540	9601.000000	1102.000000	0.000000
0.154783	0.052762	0.000539	9592.000000	1104.000000	0.000000
0.154978	0.052477	0.000536	9592.000000	1110.000000	0.000000
0.155172	0.052717	0.000540	9523.000000	1097.000000	0.000000
0.155367	0.052540	0.000536	9612.000000	1111.000000	0.000000
0.155562	0.052520	0.000536	9591.000000	1109.000000	0.000000
0.155757	0.052010	0.000535	9438.000000	1102.000000	0.000000
0.155952	0.052661	0.000538	9582.000000	1105.000000	0.000000
0.156146	0.052517	0.000535	9651.000000	1116.000000	0.000000
0.156341	0.052518	0.000532	9729.000000	1125.000000	0.000000
0.156536	0.053196	0.000540	9688.000000	1106.000000	0.000000
0.156731	0.052489	0.000535	9637.000000	1115.000000	0.000000
0.156926	0.051972	0.000531	9585.000000	1120.000000	0.000000
0.157121	0.051272	0.000526	9498.000000	1125.000000	0.000000
0.157315	0.052598	0.000534	9709.000000	1121.000000	0.000000
0.157510	0.053133	0.000539	9729.000000	1112.000000	0.000000
0.157705	0.052359	0.000532	9682.000000	1123.000000	0.000000
0.157900	0.051960	0.000529	9651.000000	1128.000000	0.000000
0.158095	0.052122	0.000530	9664.000000	1126.000000	0.000000
0.158290	0.052048	0.000530	9633.000000	1124.000000	0.000000
0.158484	0.051803	0.000530	9562.000000	1121.000000	0.000000
0.158679	0.052236	0.000527	9814.000000	1141.000000	0.000000
0.158874	0.051922	0.000528	9678.000000	1132.000000	0.000000
0.159069	0.052148	0.000529	9703.000000	1130.000000	0.000000
0.159264	0.053108	0.000536	9829.000000	1124.000000	0.000000
0.159458	0.052998	0.000531	9957.000000	1141.000000	0.000000
0.159653	0.052227	0.000528	9795.000000	1139.000000	0.000000
0.159848	0.051673	0.000524	9725.000000	1143.000000	0.000000
0.160043	0.052643	0.000531	9847.000000	1136.000000	0.000000
0.160238	0.052005	0.000528	9719.000000	1135.000000	0.000000
0.160433	0.051559	0.000523	9729.000000	1146.000000	0.000000
0.160627	0.052098	0.000527	9762.000000	1138.000000	0.000000
0.160822	0.051724	0.000524	9743.000000	1144.000000	0.000000
0.161017	0.051058	0.000519	9668.000000	1150.000000	0.000000
0.161212	0.051208	0.000519	9730.000000	1154.000000	0.000000
0.161407	0.052606	0.000526	9987.000000	1153.000000	0.000000
0.161601	0.051924	0.000525	9772.000000	1143.000000	0.000000
0.161796	0.051653	0.000523	9738.000000	1145.000000	0.000000
0.161991	0.052388	0.000524	9980.000000	1157.000000	0.000000
0.162186	0.051732	0.000521	9855.000000	1157.000000	0.000000
0.162381	0.052064	0.000524	9884.000000	1153.000000	0.000000
0.162576	0.052736	0.000526	10055.000000	1158.000000	0.000000
0.162770	0.052473	0.000523	10048.000000	1163.000000	0.000000
0.162965	0.052034	0.000521	9981.000000	1165.000000	0.000000
0.163160	0.051651	0.000520	9848.000000	1158.000000	0.000000
0.163355	0.052056	0.000523	9908.000000	1156.000000	0.000000
0.163550	0.051778	0.000517	10017.000000	1175.000000	0.000000
0.163744	0.052531	0.000524	10059.000000	1163.000000	0.000000
0.163939	0.052793	0.000526	10083.000000	1160.000000	0.000000
0.164134	0.051636	0.000520	9879.000000	1162.000000	0.000000
0.164329	0.051714	0.000518	9979.000000	1172.000000	0.000000
0.164524	0.051783	0.000517	10035.000000	1177.000000	0.000000
0.164718	0.051272	0.000515	9919.000000	1175.000000	0.000000
0.164913	0.052400	0.000522	10094.000000	1170.000000	0.000000
0.165108	0.053004	0.000525	10193.000000	1168.000000	0.000000
0.165303	0.051824	0.000516	10094.000000	1183.000000	0.000000
0.165498	0.052018	0.000517	10106.000000	1180.000000	0.000000
0.165692	0.051927	0.000518	10037.000000	1174.000000	0.000000
0.165887	0.051972	0.000518	10080.000000	1178.000000	0.000000
0.166082	0.051505	0.000512	10108.000000	1192.000000	0.000000
0.166277	0.052155	0.000517	10184.000000	1186.000000	0.000000
0.166472	0.052715	0.000521	10224.000000	1178.000000	0.000000
0.166666	0.052009	0.000517	10104.000000	1180.000000	0.000000
0.166861	0.051901	0.000515	10160.000000	1189.000000	0.000000
0.167056	0.051747	0.000512	10215.000000	1199.000000	0.000000
0.167251	0.052483	0.000518	10248.000000	1186.000000	0.000000
0.167446	0.052119	0.000518	10134.000000	1181.000000	0.000000
0.167640	0.052600	0.000517	10340.000000	1194.000000	0.000000
0.167835	0.051927	0.000513	10259.000000	1200.000000	0.000000
0.168030	0.051806	0.000513	10218.000000	1198.000000	0.000000
0.168225	0.051215	0.000510	10076.000000	1195.000000	0.000000
0.168420	0.051907	0.000512	10272.000000	1202.000000	0.000000
0.168614	0.052498	0.000516	10363.000000	1199.000000	0.000000
0.168809	0.051992	0.000512	10323.000000	1206.000000	0.000000
0.169004	0.051058	0.000509	10045.000000	1195.000000	0.000000
0.169199	0.050969	0.000508	10061.000000	1199.000000	0.000000
0.169394	0.051754	0.000508	10395.000000	1220.000000	0.000000
0.169588	0.051363	0.000509	10181.000000	1204.000000	0.000000
0.169783	0.051467	0.000509	10227.000000	1207.000000	0.000000
0.169978	0.050969	0.000508	10061.000000	1199.000000	0.000000
0.170173	0.051473	0.000508	10262.000000	1211.000000	0.000000
0.170368	0.051431	0.000506	10313.000000	1218.000000	0.000000
0.170562	0.051538	0.000508	10309.000000	1215.000000	0.000000
0.170757	0.052046	0.000509	10462.000000	1221.000000	0.000000
0.170952	0.052567	0.000513	10506.000000	1214.000000	0.000000
0.171147	0.051529	0.000506	10358.000000	1221.000000	0.000000
0.171342	0.051822	0.000510	10340.000000	1212.000000	0.000000
0.171536	0.051759	0.000509	10336.000000	1213.000000	0.000000
0.171731	0.051919	0.000507	10496.000000	1228.000000	0.000000
0.171926	0.051555	0.000505	10414.000000	1227.000000	0.000000
0.172121	0.050975	0.000503	10280.000000	1225.000000	0.000000
0.172316	0.051242	0.000505	10300.000000	1221.000000	0.000000
0.172510	0.051376	0.000506	10310.000000	1219.000000	0.000000
0.172705	0.051259	0.000500	10489.000000	1243.000000	0.000000
0.172900	0.051931	0.000506	10541.000000	1233.000000	0.000000
0.173095	0.051732	0.000507	10424.000000	1224.000000	0.000000
0.173290	0.051626	0.000504	10496.000000	1235.000000	0.000000
0.173484	0.051495	0.000505	10410.000000	1228.000000	0.000000
0.173679	0.051489	0.000502	10536.000000	1243.000000	0.000000
0.173874	0.050748	0.000501	10259.000000	1228.000000	0.000000
0.174069	0.050741	0.000498	10366.000000	1241.000000	0.000000
0.174263	0.051198	0.000499	10510.000000	1247.000000	0.000000
0.174458	0.051309	0.000501	10499.000000	1243.000000	0.000000
0.174653	0.050490	0.000496	10348.000000	1245.000000	0.000000
0.174848	0.051721	0.000506	10464.000000	1229.000000	0.000000
0.175043	0.051923	0.000504	10633.000000	1244.000000	0.000000
0.175237	0.051483	0.000498	10687.000000	1261.000000	0.000000
0.175432	0.051798	0.000502	10650.000000	1249.000000	0.000000
0.175627	0.051786	0.000502	10656.000000	1250.000000	0.000000
0.175822	0.051716	0.000502	10599.000000	1245.000000	0.000000
0.176016	0.050743	0.000496	10458.000000	1252.000000	0.000000
0.176211	0.051583	0.000499	10699.000000	1260.000000	0.000000
0.176406	0.051229	0.000500	10516.000000	1247.000000	0.000000
0.176601	0.051012	0.000498	10505.000000	1251.000000	0.000000
0.176796	0.051840	0.000499	10795.000000	1265.000000	0.000000
0.176990	0.051393	0.000498	10668.000000	1261.000000	0.000000
0.177185	0.051463	0.000498	10691.000000	1262.000000	0.000000
0.177380	0.050877	0.000497	10477.000000	1251.000000	0.000000
0.177575	0.051307	0.000497	10667.000000	1263.000000	0.000000
0.177770	0.051381	0.000496	10750.000000	1271.000000	0.000000
0.177964	0.051141	0.000496	10624.000000	1262.000000	0.000000
0.178159	0.051110	0.000495	10668.000000	1268.000000	0.000000
0.178354	0.050807	0.000494	10588.000000	1266.000000	0.000000
0.178549	0.050828	0.000491	10701.000000	1279.000000	0.000000
0.178743	0.050412	0.000490	10572.000000	1274.000000	0.000000
0.178938	0.051073	0.000495	10660.000000	1268.000000	0.000000
0.179133	0.051170	0.000493	10756.000000	1277.000000	0.000000
0.179328	0.050794	0.000492	10677.000000	1277.000000	0.000000
0.179522	0.050781	0.000491	10691.000000	1279.000000	0.000000
0.179717	0.051495	0.000497	10748.000000	1268.000000	0.000000
0.179912	0.050717	0.000493	10594.000000	1269.000000	0.000000
0.180107	0.050530	0.000486	10796.000000	1298.000000	0.000000
0.180302	0.050829	0.000489	10793.000000	1290.000000	0.000000
0.180496	0.050597	0.000490	10652.000000	1279.000000	0.000000
0.180691	0.050935	0.000491	10740.000000	1281.000000	0.000000
0.180886	0.050987	0.000492	10734.000000	1279.000000	0.000000
0.181081	0.051513	0.000492	10972.000000	1294.000000	0.000000
0.181275	0.051966	0.000495	11000.000000	1286.000000	0.000000
0.181470	0.051912	0.000495	10997.000000	1287.000000	0.000000
0.181665	0.050855	0.000489	10815.000000	1292.000000	0.000000
0.181860	0.051183	0.000489	10952.000000	1300.000000	0.000000
0.182054	0.050746	0.000486	10892.000000	1304.000000	0.000000
0.182249	0.051394	0.000494	10828.000000	1280.000000	0.000000
0.182444	0.051043	0.000487	10964.000000	1305.000000	0.000000
0.182639	0.051144	0.000488	10994.000000	1306.000000	0.000000
0.182834	0.051252	0.000489	10975.000000	1301.000000	0.000000
0.183028	0.051397	0.000492	10930.000000	1292.000000	0.000000
0.183223	0.050381	0.000486	10747.000000	1296.000000	0.000000
0.183418	0.050588	0.000484	10916.000000	1311.000000	0.000000
0.183613	0.050397	0.000484	10850.000000	1308.000000	0.000000
0.183807	0.051139	0.000487	11018.000000	1309.000000	0.000000
0.184002	0.051657	0.000491	11053.000000	1300.000000	0.000000
0.184197	0.051018	0.000487	10992.000000	1309.000000	0.000000
0.184392	0.050285	0.000480	10958.000000	1324.000000	0.000000
0.184586	0.050013	0.000482	10767.000000	1308.000000	0.000000
0.184781	0.050770	0.000486	10930.000000	1308.000000	0.000000
0.184976	0.050629	0.000482	11033.000000	1324.000000	0.000000
0.185171	0.050946	0.000484	11102.000000	1324.000000	0.000000
0.185365	0.051341	0.000487	11112.000000	1315.000000	0.000000
0.185560	0.051176	0.000488	10992.000000	1305.000000	0.000000
0.185755	0.050581	0.000483	10989.000000	1320.000000	0.000000
0.185950	0.050147	0.000479	10969.000000	1329.000000	0.000000
0.186144	0.050977	0.000483	11117.000000	1325.000000	0.000000
0.186339	0.048166	0.000470	10496.000000	1324.000000	0.000000
0.186534	0.045221	0.000462	9564.000000	1285.000000	0.000000
0.186729	0.048049	0.000485	9822.000000	1242.000000	0.000000
0.186923	0.049719	0.000502	9795.000000	1197.000000	0.000000
0.187118	0.048794	0.000503	9404.000000	1171.000000	0.000000
0.187313	0.049348	0.000511	9332.000000	1149.000000	0.000000
0.187508	0.049366	0.000513	9246.000000	1138.000000	0.000000
0.187702	0.049240	0.000518	9044.000000	1116.000000	0.000000
0.187897	0.049132	0.000521	8903.000000	1101.000000	0.000000
0.188092	0.049236	0.000528	8711.000000	1075.000000	0.000000
0.188287	0.049390	0.000527	8779.000000	1080.000000	0.000000
0.188481	0.049488	0.000532	8666.000000	1064.000000	0.000000
0.188676	0.049449	0.000535	8529.000000	1048.000000	0.000000
0.188871	0.049340	0.000540	8364.000000	1030.000000	0.000000
0.189066	0.049134	0.000541	8240.000000	1019.000000	0.000000
0.189260	0.049184	0.000543	8216.000000	1015.000000	0.000000
0.189455	0.049137	0.000546	8111.000000	1003.000000	0.000000
0.189650	0.050219	0.000555	8174.000000	989.000000	0.000000
0.189845	0.050985	0.000559	8307.000000	990.000000	0.000000
0.190039	0.052367	0.000568	8489.000000	985.000000	0.000000
0.190234	0.054085	0.000585	8536.000000	959.000000	0.000000
0.190429	0.051534	0.000573	8091.000000	954.000000	0.000000
0.190624	0.050294	0.000573	7706.000000	931.000000	0.000000
0.190818	0.049080	0.000561	7641.000000	946.000000	0.000000
0.191013	0.050059	0.000568	7777.000000	944.000000	0.000000
0.191208	0.050350	0.000577	7615.000000	919.000000	0.000000
0.191403	0.049611	0.000575	7446.000000	912.000000	0.000000
0.191597	0.049716	0.000579	7380.000000	902.000000	0.000000
0.191792	0.049992	0.000579	7462.000000	907.000000	0.000000
0.191987	0.050056	0.000584	7348.000000	892.000000	0.000000
0.192182	0.050197	0.000589	7253.000000	878.000000	0.000000
0.192376	0.050093	0.000586	7304.000000	886.000000	0.000000
0.192571	0.050032	0.000591	7155.000000	869.000000	0.000000
0.192766	0.049691	0.000592	7049.000000	862.000000	0.000000
0.192961	0.049584	0.000593	6993.000000	857.000000	0.000000
0.193155	0.049287	0.000595	6870.000000	847.000000	0.000000
0.193350	0.049476	0.000594	6937.000000	852.000000	0.000000
0.193545	0.049211	0.000596	6827.000000	843.000000	0.000000
0.193740	0.049053	0.000599	6700.000000	830.000000	0.000000
0.193934	0.049140	0.000604	6623.000000	819.000000	0.000000
0.194129	0.049918	0.000608	6736.000000	820.000000	0.000000
0.194324	0.049068	0.000604	6597.000000	817.000000	0.000000
0.194518	0.049447	0.000609	6591.000000	810.000000	0.000000
0.194713	0.049793	0.000617	6506.000000	794.000000	0.000000
0.194908	0.049469	0.000612	6537.000000	803.000000	0.000000
0.195103	0.050347	0.000623	6537.000000	789.000000	0.000000
0.195297	0.050142	0.000625	6436.000000	780.000000	0.000000
0.195492	0.049683	0.000625	6328.000000	774.000000	0.000000
0.195687	0.049529	0.000625	6284.000000	771.000000	0.000000
0.195882	0.049766	0.000620	6445.000000	787.000000	0.000000
0.196076	0.048850	0.000628	6045.000000	752.000000	0.000000
0.196271	0.049803	0.000634	6163.000000	752.000000	0.000000
0.196466	0.050147	0.000636	6222.000000	754.000000	0.000000
0.196660	0.050840	0.000644	6241.000000	746.000000	0.000000
0.196855	0.049237	0.000634	6028.000000	744.000000	0.000000
0.197050	0.048658	0.000636	5853.000000	731.000000	0.000000
0.197245	0.049328	0.000643	5893.000000	726.000000	0.000000
0.197439	0.049707	0.000641	6020.000000	736.000000	0.000000
0.197634	0.050727	0.000653	6035.000000	723.000000	0.000000
0.197829	0.050236	0.000654	5894.000000	713.000000	0.000000
0.198024	0.049517	0.000655	5720.000000	702.000000	0.000000
0.198218	0.049535	0.000655	5722.000000	702.000000	0.000000
0.198413	0.048287	0.000640	5697.000000	717.000000	0.000000
0.198608	0.048283	0.000653	5474.000000	689.000000	0.000000
0.198802	0.049666	0.000664	5590.000000	684.000000	0.000000
0.198997	0.049893	0.000662	5673.000000	691.000000	0.000000
0.199192	0.048592	0.000657	5469.000000	684.000000	0.000000
0.199387	0.048503	0.000657	5451.000000	683.000000	0.000000
0.199581	0.048867	0.000671	5307.000000	660.000000	0.000000
0.199776	0.049307	0.000668	5444.000000	671.000000	0.000000
0.199971	0.049478	0.000669	5471.000000	672.000000	0.000000
0.200165	0.050390	0.000685	5406.000000	652.000000	0.000000
0.200360	0.050222	0.000680	5454.000000	660.000000	0.000000
0.200555	0.050325	0.000692	5283.000000	638.000000	0.000000
0.200750	0.050035	0.000680	5409.000000	657.000000	0.000000
0.200944	0.049601	0.000684	5256.000000	644.000000	0.000000
0.201139	0.050062	0.000696	5173.000000	628.000000	0.000000
0.201334	0.049615	0.000692	5135.000000	629.000000	0.000000
0.201528	0.049159	0.000688	5112.000000	632.000000	0.000000
0.201723	0.049846	0.000693	5167.000000	630.000000	0.000000
0.201918	0.049015	0.000695	4976.000000	617.000000	0.000000
0.202113	0.049051	0.000700	4907.000000	608.000000	0.000000
0.202307	0.048837	0.000692	4974.000000	619.000000	0.000000
0.202502	0.048731	0.000699	4867.000000	607.000000	0.000000
0.202697	0.049567	0.000706	4926.000000	604.000000	0.000000
0.202891	0.048591	0.000703	4773.000000	597.000000	0.000000
0.203086	0.049792	0.000715	4850.000000	592.000000	0.000000
0.203281	0.049596	0.000709	4888.000000	599.000000	0.000000
0.203476	0.049027	0.000714	4719.000000	585.000000	0.000000
0.203670	0.048654	0.000716	4619.000000	577.000000	0.000000
0.203865	0.049792	0.000724	4727.000000	577.000000	0.000000
0.204060	0.049815	0.000722	4762.000000	581.000000	0.000000
0.204254	0.049291	0.000723	4647.000000	573.000000	0.000000
0.204449	0.048786	0.000728	4495.000000	560.000000	0.000000
0.204644	0.048427	0.000728	4430.000000	556.000000	0.000000
0.204839	0.048838	0.000723	4564.000000	568.000000	0.000000
0.205033	0.049039	0.000732	4486.000000	556.000000	0.000000
0.205228	0.048470	0.000731	4402.000000	552.000000	0.000000
0.205423	0.048115	0.000738	4251.000000	537.000000	0.000000
0.205617	0.047694	0.000727	4308.000000	549.000000	0.000000
0.205812	0.047915	0.000729	4320.000000	548.000000	0.000000
0.206007	0.049229	0.000749	4317.000000	533.000000	0.000000
0.206201	0.048900	0.000748	4272.000000	531.000000	0.000000
0.206396	0.048753	0.000752	4203.000000	524.000000	0.000000
0.206591	0.048442	0.000744	4240.000000	532.000000	0.000000
0.206786	0.048579	0.000751	4180.000000	523.000000	0.000000
0.206980	0.048673	0.000760	4100.000000	512.000000	0.000000
0.207175	0.048472	0.000757	4099.000000	514.000000	0.000000
0.207370	0.049313	0.000764	4162.000000	513.000000	0.000000
0.207564	0.047916	0.000759	3981.000000	505.000000	0.000000
0.207759	0.048324	0.000764	3999.000000	503.000000	0.000000
0.207954	0.048405	0.000773	3926.000000	493.000000	0.000000
0.208148	0.049314	0.000771	4089.000000	504.000000	0.000000
0.208343	0.050048	0.000786	4051.000000	492.000000	0.000000
0.208538	0.048765	0.000783	3875.000000	483.000000	0.000000
0.208733	0.049300	0.000784	3958.000000	488.000000	0.000000
0.208927	0.049866	0.000794	3946.000000	481.000000	0.000000
0.209122	0.048386	0.000784	3813.000000	479.000000	0.000000
0.209317	0.048309	0.000785	3791.000000	477.000000	0.000000
0.209511	0.049225	0.000800	3790.000000	468.000000	0.000000
0.209706	0.049646	0.000800	3855.000000	472.000000	0.000000
0.209901	0.048973	0.000806	3690.000000	458.000000	0.000000
0.210095	0.049049	0.000802	3736.000000	463.000000	0.000000
0.210290	0.048166	0.000798	3645.000000	460.000000	0.000000
0.210485	0.047254	0.000798	3506.000000	451.000000	0.000000
0.210679	0.048602	0.000808	3622.000000	453.000000	0.000000
0.210874	0.049562	0.000825	3612.000000	443.000000	0.000000
0.211069	0.049504	0.000822	3624.000000	445.000000	0.000000
0.211264	0.048477	0.000819	3501.000000	439.000000	0.000000
0.211458	0.047951	0.000815	3463.000000	439.000000	0.000000
0.211653	0.048840	0.000827	3487.000000	434.000000	0.000000
0.211848	0.048488	0.000831	3406.000000	427.000000	0.000000
0.212042	0.049029	0.000835	3444.000000	427.000000	0.000000
0.212237	0.047846	0.000826	3353.000000	426.000000	0.000000
0.212432	0.048979	0.000843	3376.000000	419.000000	0.000000
0.212626	0.048355	0.000838	3333.000000	419.000000	0.000000
0.212821	0.049313	0.000855	3326.000000	410.000000	0.000000
0.213016	0.049179	0.000853	3325.000000	411.000000	0.000000
0.213210	0.047925	0.000840	3256.000000	413.000000	0.000000
0.213405	0.048132	0.000854	3175.000000	401.000000	0.000000
0.213600	0.046489	0.000841	3059.000000	400.000000	0.000000
0.213794	0.047389	0.000853	3087.000000	396.000000	0.000000
0.213989	0.046663	0.000851	3009.000000	392.000000	0.000000
0.214184	0.047838	0.000855	3132.000000	398.000000	0.000000
0.214378	0.048112	0.000872	3047.000000	385.000000	0.000000
0.214573	0.048680	0.000874	3099.000000	387.000000	0.000000
0.214768	0.048937	0.000885	3059.000000	380.000000	0.000000
0.214962	0.049215	0.000892	3044.000000	376.000000	0.000000
0.215157	0.049399	0.000888	3096.000000	381.000000	0.000000
0.215352	0.048469	0.000892	2950.000000	370.000000	0.000000
0.215546	0.048699	0.000892	2980.000000	372.000000	0.000000
0.215741	0.047515	0.000891	2845.000000	364.000000	0.000000
0.215936	0.048196	0.000901	2862.000000	361.000000	0.000000
0.216130	0.049687	0.000911	2975.000000	364.000000	0.000000
0.216325	0.049343	0.000923	2857.000000	352.000000	0.000000
0.216520	0.048481	0.000910	2839.000000	356.000000	0.000000
0.216714	0.048514	0.000917	2801.000000	351.000000	0.000000
0.216909	0.049501	0.000935	2801.000000	344.000000	0.000000
0.217104	0.049817	0.000930	2868.000000	350.000000	0.000000
0.217298	0.049743	0.000950	2741.000000	335.000000	0.000000
0.217493	0.049492	0.000939	2776.000000	341.000000	0.000000
0.217688	0.047406	0.000926	2620.000000	336.000000	0.000000
0.217882	0.048929	0.000947	2672.000000	332.000000	0.000000
0.218077	0.048509	0.000941	2657.000000	333.000000	0.000000
0.218272	0.048788	0.000961	2576.000000	321.000000	0.000000
0.218466	0.049909	0.000966	2668.000000	325.000000	0.000000
0.218661	0.047922	0.000950	2546.000000	323.000000	0.000000
0.218856	0.048444	0.000968	2502.000000	314.000000	0.000000
0.219050	0.047318	0.000951	2475.000000	318.000000	0.000000
0.219245	0.046425	0.000962	2329.000000	305.000000	0.000000
0.219440	0.047559	0.000966	2425.000000	310.000000	0.000000
0.219634	0.049112	0.000985	2488.000000	308.000000	0.000000
0.219829	0.048740	0.000996	2397.000000	299.000000	0.000000
0.220024	0.046638	0.000966	2332.000000	304.000000	0.000000
0.220218	0.048203	0.001000	2323.000000	293.000000	0.000000
0.220413	0.049793	0.001013	2416.000000	295.000000	0.000000
0.220608	0.049493	0.001015	2377.000000	292.000000	0.000000
0.220802	0.049603	0.001030	2317.000000	284.000000	0.000000
0.220997	0.049226	0.001016	2348.000000	290.000000	0.000000
0.221192	0.049252	0.001038	2252.000000	278.000000	0.000000
0.221386	0.048291	0.001026	2216.000000	279.000000	0.000000
0.221581	0.047630	0.001022	2170.000000	277.000000	0.000000
0.221776	0.046105	0.001017	2055.000000	271.000000	0.000000
0.221970	0.046460	0.001012	2109.000000	276.000000	0.000000
0.222165	0.049283	0.001063	2148.000000	265.000000	0.000000
0.222360	0.050513	0.001081	2185.000000	263.000000	0.000000
0.222554	0.047601	0.001049	2059.000000	263.000000	0.000000
0.222749	0.049466	0.001080	2099.000000	258.000000	0.000000
0.222944	0.048735	0.001070	2076.000000	259.000000	0.000000
0.223138	0.048137	0.001076	2003.000000	253.000000	0.000000
0.223333	0.049667	0.001101	2034.000000	249.000000	0.000000
0.223528	0.049606	0.001107	2007.000000	246.000000	0.000000
0.223722	0.048568	0.001093	1973.000000	247.000000	0.000000
0.223917	0.049465	0.001110	1985.000000	244.000000	0.000000
0.224112	0.051887	0.001151	2031.000000	238.000000	0.000000
0.224306	0.050464	0.001138	1967.000000	237.000000	0.000000
0.224501	0.048826	0.001129	1871.000000	233.000000	0.000000
0.224695	0.048093	0.001123	1835.000000	232.000000	0.000000
0.224890	0.048247	0.001129	1825.000000	230.000000	0.000000
0.225085	0.047763	0.001146	1736.000000	221.000000	0.000000
0.225279	0.047802	0.001139	1761.000000	224.000000	0.000000
0.225474	0.046970	0.001145	1684.000000	218.000000	0.000000
0.225669	0.048700	0.001160	1762.000000	220.000000	0.000000
0.225863	0.047580	0.001155	1698.000000	217.000000	0.000000
0.226058	0.048439	0.001193	1649.000000	207.000000	0.000000
0.226253	0.047751	0.001173	1657.000000	211.000000	0.000000
0.226447	0.047582	0.001185	1612.000000	206.000000	0.000000
0.226642	0.046976	0.001183	1576.000000	204.000000	0.000000
0.226837	0.047897	0.001198	1599.000000	203.000000	0.000000
0.227031	0.045162	0.001196	1426.000000	192.000000	0.000000
0.227226	0.046158	0.001191	1503.000000	198.000000	0.000000
0.227420	0.048552	0.001237	1541.000000	193.000000	0.000000
0.227615	0.049099	0.001260	1518.000000	188.000000	0.000000
0.227810	0.048551	0.001243	1525.000000	191.000000	0.000000
0.228004	0.048512	0.001280	1436.000000	180.000000	0.000000
0.228199	0.046555	0.001234	1424.000000	186.000000	0.000000
0.228394	0.048785	0.001295	1420.000000	177.000000	0.000000
0.228588	0.048298	0.001299	1382.000000	174.000000	0.000000
0.228783	0.047102	0.001272	1371.000000	177.000000	0.000000
0.228978	0.046005	0.001290	1271.000000	168.000000	0.000000
0.229172	0.047360	0.001302	1324.000000	170.000000	0.000000
0.229367	0.045663	0.001297	1239.000000	165.000000	0.000000
0.229561	0.045495	0.001307	1212.000000	162.000000	0.000000
0.229756	0.047679	0.001334	1278.000000	163.000000	0.000000
0.229951	0.046466	0.001346	1192.000000	156.000000	0.000000
0.230145	0.045955	0.001330	1194.000000	158.000000	0.000000
0.230340	0.048085	0.001392	1194.000000	151.000000	0.000000
0.230535	0.046788	0.001391	1131.000000	147.000000	0.000000
0.230729	0.047271	0.001384	1166.000000	150.000000	0.000000
0.230924	0.045673	0.001394	1074.000000	143.000000	0.000000
0.231118	0.048650	0.001438	1144.000000	143.000000	0.000000
0.231313	0.047425	0.001440	1084.000000	139.000000	0.000000
0.231508	0.046427	0.001452	1023.000000	134.000000	0.000000
0.231702	0.047585	0.001453	1072.000000	137.000000	0.000000
0.231897	0.046840	0.001475	1009.000000	131.000000	0.000000
0.232092	0.048233	0.001496	1039.000000	131.000000	0.000000
0.232286	0.048357	0.001540	986.000000	124.000000	0.000000
0.232481	0.049003	0.001569	975.000000	121.000000	0.000000
0.232675	0.048266	0.001526	1000.000000	126.000000	0.000000
0.232870	0.049068	0.001597	944.000000	117.000000	0.000000
0.233065	0.046989	0.001563	904.000000	117.000000	0.000000
0.233259	0.042737	0.001537	773.000000	110.000000	0.000000
0.233454	0.044580	0.001577	799.000000	109.000000	0.000000
0.233648	0.044509	0.001548	827.000000	113.000000	0.000000
0.233843	0.041768	0.001548	728.000000	106.000000	0.000000
0.234038	0.047016	0.001658	804.000000	104.000000	0.000000
0.234232	0.044726	0.001683	706.000000	96.000000	0.000000
0.234427	0.044558	0.001663	718.000000	98.000000	0.000000
0.234622	0.046934	0.001698	764.000000	99.000000	0.000000
0.234816	0.044577	0.001726	667.000000	91.000000	0.000000
0.235011	0.045842	0.001731	701.000000	93.000000	0.000000
0.235205	0.045723	0.001830	624.000000	83.000000	0.000000
0.235400	0.043062	0.001735	616.000000	87.000000	0.000000
0.235595	0.044863	0.001792	627.000000	85.000000	0.000000
0.235789	0.039417	0.001742	512.000000	79.000000	0.000000
0.235984	0.045310	0.001856	596.000000	80.000000	0.000000
0.236178	0.046573	0.001970	559.000000	73.000000	0.000000
0.236373	0.047220	0.001997	559.000000	72.000000	0.000000
0.236568	0.044094	0.001930	522.000000	72.000000	0.000000
0.236762	0.045662	0.002067	488.000000	65.000000	0.000000
0.236957	0.042395	0.001947	474.000000	68.000000	0.000000
0.237151	0.042475	0.002058	426.000000	61.000000	0.000000
0.237346	0.045413	0.002146	448.000000	60.000000	0.000000
0.237541	0.045977	0.002177	446.000000	59.000000	0.000000
0.237735	0.047418	0.002311	421.000000	54.000000	0.000000
0.237930	0.048444	0.002274	454.000000	57.000000	0.000000
0.238125	0.049359	0.002403	422.000000	52.000000	0.000000
0.238319	0.047254	0.002351	404.000000	52.000000	0.000000
0.238514	0.048541	0.002383	415.000000	52.000000	0.000000
0.238708	0.050768	0.002510	409.000000	49.000000	0.000000
0.238903	0.048902	0.002439	402.000000	50.000000	0.000000
0.239098	0.046251	0.002421	365.000000	48.000000	0.000000
0.239292	0.047442	0.002532	351.000000	45.000000	0.000000
0.239487	0.049585	0.002561	375.000000	46.000000	0.000000
0.239681	0.049903	0.002626	361.000000	44.000000	0.000000
0.239876	0.047139	0.002553	341.000000	44.000000	0.000000
0.240071	0.046286	0.002620	312.000000	41.000000	0.000000
0.240265	0.046632	0.002697	299.000000	39.000000	0.000000
0.240460	0.040706	0.002520	261.000000	39.000000	0.000000
0.240654	0.045541	0.002665	292.000000	39.000000	0.000000
0.240849	0.044659	0.002674	279.000000	38.000000	0.000000
0.241043	0.039368	0.002579	233.000000	36.000000	0.000000
0.241238	0.044189	0.002812	247.000000	34.000000	0.000000
0.241433	0.036116	0.002620	190.000000	32.000000	0.000000
0.241627	0.044238	0.002856	240.000000	33.000000	0.000000
0.241822	0.045130	0.002976	230.000000	31.000000	0.000000
0.242016	0.041950	0.002966	200.000000	29.000000	0.000000
0.242211	0.038886	0.002906	179.000000	28.000000	0.000000
0.242406	0.041003	0.003039	182.000000	27.000000	0.000000
0.242600	0.036046	0.002850	160.000000	27.000000	0.000000
0.242795	0.037957	0.003039	156.000000	25.000000	0.000000
0.242989	0.043374	0.003387	164.000000	23.000000	0.000000
0.243184	0.041787	0.003324	158.000000	23.000000	0.000000
0.243379	0.043739	0.003559	151.000000	21.000000	0.000000
0.243573	0.036787	0.003264	127.000000	21.000000	0.000000
0.243768	0.039539	0.003655	117.000000	18.000000	0.000000
0.243962	0.032920	0.003432	92.000000	17.000000	0.000000
0.244157	0.042243	0.003778	125.000000	18.000000	0.000000
0.244351	0.042987	0.004175	106.000000	15.000000	0.000000
0.244546	0.040148	0.004035	99.000000	15.000000	0.000000
0.244741	0.038526	0.004419	76.000000	12.000000	0.000000
0.244935	0.038839	0.004263	83.000000	13.000000	0.000000
0.245130	0.045347	0.005008	82.000000	11.000000	0.000000
0.245324	0.044407	0.005197	73.000000	10.000000	0.000000
0.245519	0.042583	0.005690	56.000000	8.000000	0.000000
0.245714	0.036500	0.005632	42.000000	7.000000	0.000000
0.245908	0.050694	0.007169	50.000000	6.000000	0.000000
0.246103	0.024333	0.005441	20.000000	5.000000	0.000000
0.246297	0.031938	0.006969	21.000000	4.000000	0.000000
0.246492	0.016222	0.005735	8.000000	3.000000	0.000000
0.246686	0.000000	0.000000	0.000000	1.000000	0.000000
0.246881	0.000000	0.000000	0.000000	1.000000	0.000000
