# Supplementary material for: Roll-to-plate 0.1-second shear-rolling process at elevated temperature for highly aligned nanopatterns
Source: Nat Commun. 2023 Dec 18;14:8412. doi: 10.1038/s41467-023-43766-2 (PMC10728125; doi:10.1038/s41467-023-43766-2)
Supplement: Supplementary file 3 — Source Data [file 41467_2023_43766_MOESM3_ESM.zip › Source data (Orientation order parameter values).xlsx]

## Sheet: Figure 3
Figure 3							`
		Orientation order values
					Shear rate (s-1)
				2.5	5	7.5	10
			0.14	0.90751	0.89909	0.88778	0.596871
		height (mm)	0.1	0.99005	0.99226	0.98426	0.64363
			0.06	0.98958	0.98813	0.98586	0.885073
			0.02	0.99118	0.99148	0.98989	0.916423

## Sheet: Figure 5
Figure 5
		Orientation order values
#		220oC				240oC				260oC				280oC				290oC
1		0.531608				0.979182				0.993202				0.997396				0.214172
2		0.484248				0.978408				0.98998				0.993005				0.287836
3		0.49633				0.964122				0.986805				0.992308				0.0696181
4		0.400297				0.971526				0.987062				0.992814				0.0126687
5		0.425462				0.964091				0.985406				0.991526				0.0351942
Average		0.467589				0.971466				0.988491				0.99341				0.123898
STD		0.0479686				0.00657354				0.00278625				0.00205776				0.1079

## Sheet: Figure 7
Figure 7
		Orientation order values
												Region
									1	2	3	4	5	6	7	8	9
							#	1	0.979801	0.982413	0.885206	0.969028	0.986603	0.972329	0.962344	0.973142	0.970202
								2	0.982546	0.972441	0.892441	0.96359	0.962449	0.961254	0.973276	0.965187	0.962165
								3	0.981559	0.98153	0.925442	0.965148	0.990352	0.975443	0.985286	0.981253	0.981255
								4	0.978449	0.970442	0.952544	0.952443	0.982436	0.964342	0.981041	0.975245	0.978264
								5	0.971592	0.978252	0.862544	0.972152	0.980243	0.901354	0.928392	0.962353	0.910459
								Average	0.97879	0.977016	0.903636	0.964472	0.980417	0.954944	0.966068	0.971436	0.960469
								STD	0.00386571	0.00479932	0.0316892	0.0067184	0.00963248	0.0272856	0.0203901	0.00686078	0.0258739

## Sheet: Figure S12
Figure S12
		Orientation order values
										a	b	c	d
									1	0.98958	0.99005	0.90751	0.59687
									2	0.99118	0.99226	0.89909	0.64362
									3	0.99148	0.98813	0.88778	0.70544
									4	0.99739	0.98586	0.88507	0.49633
									5	0.99301	0.98989	0.91642	0.400297
									Average	0.992528	0.989238	0.899174	0.568511
									STD	0.00266374	0.00213801	0.0117955	0.108352
